# Supplementary material for: Genetic Fingerprint of Klebsiella pneumoniae Virulence: A Systematic Review
Source: Pathogens. 2026 May 21;15(5):556. doi: 10.3390/pathogens15050556 (PMC13209262; doi:10.3390/pathogens15050556)
Supplement: Supplementary file 1 [file pathogens-15-00556-s001.zip]

Archive with 3 entries (3 files):
- Database_search_tableS2.pdf
- pathogens-4272142-supplementary (Table S3,4,5,6,7).xlsx
- PRISMA_2020_checklist-TableS1.pdf
