# Supplementary material for: Genetic Fingerprint of Klebsiella pneumoniae Virulence: A Systematic Review
Source: Pathogens. 2026 May 21;15(5):556. doi: 10.3390/pathogens15050556 (PMC13209262; doi:10.3390/pathogens15050556)
Supplement: Supplementary file 1 [file pathogens-15-00556-s001.zip › pathogens-4272142-supplementary (Table S3,4,5,6,7).xlsx]

## Sheet: Data_matrix_for_statisTableS3.1
	Detailed dataset used for the comparative analysis of selected virulence genes between classical and hypervirulent K. pneumoniae
	Strain group	Number of studies (n)	Gene	cKp positive (n)	cKp frequency (%)	cKp proportion	cKp negative (n)	hvKp positive (n)	hvKp frequency (%)	hvKp proportion	hvKp negative (n)
	cKp	450	rmpA	238	52.8889	0.528889	212	346	79.3578	0.793578	90
	chKp	436	rmpA2	162	36	0.36	288	256	58.7156	0.587156	180
			mrKD	166	36.8889	0.368889	284	144	33.0275	0.330275	292
			iuCA	150	33.3333	0.333333	300	247	56.6514	0.566514	189
			iuTA	154	34.2222	0.342222	296	205	47.0183	0.470183	231

## Sheet: Data_matrix_for_statisTableS3.2
				Distribution of molecular techniques used across the included studies				Distribution of selected virulence gene detections according to molecular technique							Detection frequency of selected virulence genes using PCR-based molecular methods								Frequency of detection of selected virulence genes using sequencing-based molecular methods
				Molecular technique	Number of studies (n)	Percentage (%)		Molecular technique	rmpA	rmpA2	mrKD	iuCA	iuTA		PCR-based	Number of studies (n)	rmpA	rmpA2	mrKD	iuCA	iuTA		Sequencing-based	Number of studies (n)	rmpA	rmpA2	mrKD	iuCA	iuTA
				WGS	359	53.1065		WGS	210	187	113	179	181		PCR	252	170	89	105	95	71		WGS	359	210	187	113	179	181
				PCR	252	37.2781		PCR	170	89	105	95	71		PCR-Multiplex	28	23	10	18	7	17		NGS	5	1	1	2	2	3
				PCR-Multiplex	28	4.14201		PCR-Multiplex	23	10	18	7	17		RT-qPCR	17	7	3	6	3	2		mNGS	3	3	1	0	2	2
				RT-qPCR	17	2.51479		RT-qPCR	7	3	6	3	2		qPCR	4	3	1	2	1	2		RNA-seq	2	0	0	0	0	0
				NGS	5	0.739645		NGS	1	1	2	2	3		RT-PCR	2	0	0	1	0	0		MLST	2	1	1	0	0	0
				qPCR	4	0.591716		qPCR	3	1	2	1	2		LAMP	2	2	2	1	0	0		Total studies (n)	371	215	190	115	183	186
				mNGS	3	0.443787		mNGS	3	1	0	2	2		Total studies (n)	305	205	105	133	106	92		Non-detection (n)		156	181	256	188	185
				LAMP	2	0.295858		LAMP	2	2	1	0	0		Non-detection (n)		100	200	172	199	213		Detection frequency (%)		57.9515	51.2129	30.9973	49.3261	50.1348
				MLST	2	0.295858		MLST	1	1	0	0	0		Detection frequency (%)		67.2131	34.4262	43.6066	34.7541	30.1639
				RNA-seq	2	0.295858		RNA-seq	0	0	0	0	0
				RT-PCR	2	0.295858		RT-PCR	0	0	1	0	0
				Total	676	100		Technique-specific detections (n)	420	295	248	289	278
								Overall gene reports (n)	420	295	248	289	278

## Sheet: Justification EMMO-virTable S4
		Item	Methodological Reference	Justification
	1. Methodological Quality Assessment	The title clearly reflects the microorganism and the focus of the study.	STROBE (adapted)	Adaptation of STROBE Item 1 to verify that the reader immediately identifies the biological agent and the virulence thematic domain.
		The objective of the study is clearly defined and oriented toward the identification or molecular characterization of virulence genes.	STROBE (adapted)	Derived from STROBE Item 3. Assesses the specificity of the objective in relation to the molecular epidemiology of bacterial virulence.
		The study specifies whether it follows a descriptive, analytical, or comparative design.	STROBE (adapted)	Based on STROBE Item 4. Assesses whether the authors explicitly declare the epidemiological study structure.
	2. Technical Quality	The molecular technique used is clearly described (PCR, qPCR, MLST, WGS, etc.).	STARD (adapted)	Based on STARD Item 10a. Assesses the descriptive sufficiency of the primary genetic detection method.
		Primer sequences are specified or appropriate references where they were reported are cited.	MIQE / Good Laboratory Practice	Fundamental technical requirement for reproducibility in molecular biology, incorporated into EMMO-Vir as a domain of technical validity.
		Experimental conditions are detailed (volumes, temperatures, number of cycles, equipment).	MIQE / Good Laboratory Practice	Technical assessment necessary to judge whether cycling conditions are optimal for the specificity of the virulence amplicon.
		The type of clinical sample and patient profile is indicated.	STROBE / STARD (adapted)	Assesses Population (STROBE 6) and Participant (STARD 6-8) items to determine the clinical context and potential isolate selection bias.
		The number of isolates and their origin (hospital, region, country) are reported.	STROBE (adapted)	Based on STROBE Item 5. Assesses the geographic and temporal representativeness of the included bacterial isolates.
		Positive and negative controls are used in the reactions.	QUADAS-2 (adapted for bias assessment)	Item constructed from QUADAS-2's concept of internal validity. Assesses whether a negative result corresponds to gene absence or assay failure.
		Cross-validation or confirmation using another technique (e.g., sequencing) is included.	STARD (adapted)	Based on STARD Item 10b. Assesses whether the presence of the virulence gene was verified using a reference standard method.
		Repetition of the assay or measures of reproducibility are described.	JBI (adapted)	Adapted from the measurement reliability domain of JBI checklists. Assesses the consistency of genetic prevalence data.
		Genes are presented using standard nomenclature and references to databases (VFDB, GenBank).	STUDY-SPECIFIC CRITERION	Tool-specific criterion to validate that the reported gene corresponds to a recognized virulence factor.
	3. Methodology and Bias	Inclusion and exclusion criteria for isolates are defined.	STROBE (adapted)	Based on STROBE Item 6a. Assesses clarity in sample selection and the risk of selection bias.
		Tests were performed under standardized conditions.	QUADAS-2 (adapted)	Adapted from the index test domain of QUADAS-2. Assesses whether the molecular technique was applied uniformly to all samples.
		All isolates were processed using the same molecular technique.	QUADAS-2 / EMMO-Vir	Assessment of methodological consistency to minimize the risk of detection bias between subgroups.
		All obtained results are reported (detected and non-detected genes).	STARD / STROBE (adapted)	Based on STARD Item 19 and prevention of reporting bias. Assesses transparency in communicating negative results.
		The methodology is sufficiently detailed to allow replication.	STARD / JBI (adapted)	STARD Item 10a. Assesses whether an external laboratory could repeat the molecular assay with the information provided in the manuscript.
	4. Interpretation and Transparency	Interpretation of the results is consistent with the technique used.	STROBE (adapted)	Based on STROBE Item 20. Assesses whether the authors adequately distinguish between genotypic detection and phenotypic expression.
		Technical limitations or possible sources of bias are discussed.	STROBE / JBI (adapted)	Based on STROBE Item 19. Assesses the methodological self-criticism present in the discussion of the primary study.
		The known or potential function of the identified genes is described.	STUDY-SPECIFIC CRITERION	Exclusive domain of EMMO-Vir. Assesses the biological validity of the molecular finding beyond mere gene detection.
		Ethical approval or regulatory compliance is mentioned.	STROBE / Editorial Standards	Universal requirement of good practice in human or animal research, considered a criterion of methodological quality.
		Sources of funding and conflicts of interest are declared.	STARD (adapted)	Based on STARD 2015 Item 30. Assesses transparency regarding potential influences on the study design or reporting.

## Sheet: Methodological_quality_tableS5
			EMMO-Vir (Molecular Methodological Assessment for Virulence Studies
			Criteria to be assessed Yes=1, No=0 and N/A does not apply Quality rating: 0%-65% low quality, 66%-85% medium quality, 86%-100% high quality.	Y. Luo		Tolbert Sonda		Hong-Fu Li		Damian María		Reza Ranjbar		Wanni Cai		Nassim Tavassoli		Zeeshan Khan		Sarah Abdelhamid		Vinay Kumar Moisés		Chun-Chou Tsai		Cheng-Yen Kao		Kohei Ukai		Jiafeng Xie		Maryam Sohrabi		Yue Li		Carla Rodrigues		Hao Chung The		Margaret MC Lam		Stefan E. Heiden		Miaomiao Xie		Rania Abozahr		Aasmund Fostervold
				2014		2018		2023		2009		2016		2023		2025		2025		2020		2024		2023		2023		2024		2021		2024		2021		2020		2015		2021		2020		2020		2020		2022
				https://doi.org/10.1111/1469-0691.12664		https://doi.org/10.1007/s10096-018-3324-5		https://doi.org/10.2147/idr.s391468		http://dx.doi.org/10.2174/1874297100902010069		https://doi.org/10.1016/j.micpath.2016.10.002		https://doi.org/10.2147/idr.s436284		https://doi.org/10.5812/jjm-157119		https://doi.org/10.1371/journal.pone.0319273		https://doi.org/10.22207/JPAM.14.3.36		https://doi.org/10.7759/cureus.58449		https://doi.org/10.1128/spectrum.00359-23		https://doi.org/10.1017/s0950268823001486		https://doi.org/10.1016/j.jiac.2024.12.013		https://doi.org/10.1177/03000605211032793		https://doi.org/10.1186/s12879-024-09314-z		https://doi.org/10.1002/ped4.12238		https://doi.org/10.1128/msystems.00386-19		https://doi.org/10.15252/emmm.201404767		https://doi.org/10.1038/s41467-021-24448-3		https://doi.org/10.1186/s13073-020-00814-6		https://doi.org/10.1016/j.jgar.2020.10.018		https://doi.org/10.2174/1874285802014010205		https://doi.org/10.1093/jac/dkab463
				SI / NO	N/A	SI / NO	N/A	SI / NO	N/A	SI / NO	N/A	SI / NO	N/A	SI / NO	N/A	SI / NO	N/A	SI / NO	N/A	SI / NO	N/A	SI / NO	N/A	SI / NO	N/A	SI / NO	N/A	SI / NO	N/A	SI / NO	N/A	SI / NO	N/A	SI / NO	N/A	SI / NO	N/A	SI / NO	N/A	SI / NO	N/A	SI / NO	N/A	SI / NO	N/A	SI / NO	N/A	SI / NO	N/A
	1. Methodological Quality Assessment		1.1. The title clearly reflects the microorganism and the focus of the study.	1		1		1		1		1		1		1		1		1		1		1		1		1		1		1		1		1		0		1		1		1		0		1
			1.2. The objective of the study is clearly defined and oriented toward the identification or molecular characterization of virulence genes.	1		1		1		1		1		1		1		1		1		1		1		1		N/A		N/A		N/A		1		1		0		1		1		1		0		1
			1.3. The study specifies whether it follows a descriptive, analytical, or comparative design.	1		1		1		1		1		1		1		0		0		1		1		1		N/A		N/A		N/A		N/A		1		1		1		1		1		1		1
	2. Technical Quality		2.1. The molecular technique used is clearly described (PCR, qPCR, MLST, WGS, etc.).	1		1		1		1		1		1		1		1		1		1		1		1		1		1		1		1		1		1		1		1		1		1		1
			2.2. Primer sequences are specified or appropriate references where they were reported are cited.	1		N/A		1		1		1		1		1		1		1		N/A		1		1		N/A		N/A		1		1		1		1		N/A		N/A		N/A		1		N/A
			2.3. Experimental conditions are detailed (volumes, temperatures, number of cycles, equipment).	1		1		0		1		1		1		1		1		1		1		0		0		1		0		0		1		1		1		0		0		0		1		1
			2.4. The type of clinical sample and patient is indicated.	1		1		1		1		1		1		1		1		1		1		1		1		1		1		1		1		0		1		1		1		0		1		1
			2.5. The number of isolates and their origin (hospital, region, country) are reported.	1		1		1		1		1		1		1		1		1		1		1		1		1		1		1		1		1		1		1		1		1		0		1
			2.6. Positive and negative controls are used in the reactions.	0		0		0		0		1		0		1		0		0		0		0		1		0		0		0		1		0		0		N/A		N/A		N/A		0		N/A
			2.7. Cross-validation or confirmation using another technique (e.g., sequencing) is included.	0		N/A		1		0		0		1		1		1		0		1		1		0		1		1		1		1		1		1		1		1		1		1		1
			2.8. Repetition of the assay or measures of reproducibility are described.	0		0		0		0		0		0		0		0		0		0		0		0		N/A		N/A		0		1		1		0		N/A		1		0		1		1
			2.9. Genes are presented using standard nomenclature and references to databases (VFDB, GenBank).	1		1		1		1		1		1		0		1		1		1		1		1		1		1		1		1		1		1		1		1		1		1		1
	3. Methodology and Bias		3.1. Inclusion and exclusion criteria for isolates are defined.	1		1		1		1		1		1		1		1		0		1		1		1		N/A		N/A		N/A		N/A		1		1		1		1		0		1		1
			3.2. Tests were performed under standardized conditions.	1		1		1		1		1		1		1		1		1		1		1		1		1		1		1		1		1		1		1		1		1		1		1
			3.3. All isolates were processed using the same molecular technique.	1		1		1		1		1		1		1		1		1		1		1		1		1		1		1		1		0		1		1		1		1		1		1
			3.4. All obtained results are reported (detected and non-detected genes).	1		1		1		1		1		1		1		1		1		1		1		1		1		1		1		1		1		1		1		1		1		1		1
			3.5. The methodology is sufficiently detailed to allow replication.	1		1		0		1		1		1		1		1		1		1		1		1		1		0		1		1		1		1		1		1		1		1		1
	4. Interpretation and Transparency		4.1. Interpretation of the results is consistent with the technique used.	1		1		1		1		1		1		1		1		1		1		1		1		1		1		1		1		1		1		1		1		1		1		1
			4.2. Technical limitations or possible sources of bias are discussed.	1		1		1		0		0		1		0		0		0		1		0		1		1		1		1		1		1		1		1		1		1		0		1
			4.3. The known or potential function of the identified genes is described.	1		1		1		1		1		1		1		1		1		1		1		1		1		1		1		1		1		1		1		1		1		1		1
			4.4. Ethical approval or regulatory compliance is mentioned.	0		1		1		0		0		1		0		1		1		1		1		1		0		1		1		1		0		1		0		1		1		1		1
			4.5. Sources of funding and conflicts of interest are declared.	1		1		1		1		1		1		1		1		1		1		1		1		1		1		1		1		1		1		0		1		1		1		1
				18	22	18	20	18	22	17	22	18	22	20	22	18	22	18	22	16	22	19	21	18	22	19	22	15	17	14	17	16	19	20	20	18	22	18	22	16	19	19	20	16	20	17	22	20	20
				0.818182		0.9		0.818182		0.772727		0.818182		0.909091		0.818182		0.818182		0.727273		0.904762		0.818182		0.863636		0.882353		0.823529		0.842105		1		0.818182		0.818182		0.842105		0.95		0.8		0.772727		1
[truncated: 1,306 more columns]

## Sheet: Data_tableS6
	Title	Author	Year	Country	Number of isolates	cKp	hvKp	Urinary tract (Urine)	Respiratory tract (Pneumonia, sputum, tracheal aspirate, etc.)	Blood (Hemolculture / bacteremia)	Meningitis (Nervous system, cerebrospinal fluid)	Digestive system (Feces, liver abscess)	Wound infection (Cutaneous, soft tissue)	Other	Neonatal	Pediatric	Adult	Molecular technique used	Structural genes of the K locus (synthesis, export, polymerization)
																			wza	wzc	wzm	wzb	wzc50	wzxE	wzt	wzy	cps	cpsA	cpsB	kps	KpsI	kpsM	KpsF	wcah	wcai	wcaM	wcaG	wcaJ	wceN	wceM	wacJ	wckI	wcqC	wcsF	wcsR	wcuF	wcuT	wcoV	wcoU
																			12	25	10	6	2	1	4	14	10	3	3	2	1	1	1	1	1	1	44	13	1	1	1	1	1	1	1	1	1	1	2
	Molecular epidemiology and virulence factors of pyogenic liver abscess causing Klebsiella pneumoniae in China	Y. Luo	2014	China	51		1					1					1	PCR
	Molecular epidemiology of virulence and antimicrobial resistance determinants in Klebsiella pneumoniae from hospitalised patients in Kilimanjaro, Tanzania	Tolbert Sonda	2018	Tanzania	34	1	1		1			1	1		_	_	_	WGS
	Study on Virulence Genes, Drug Resistance and Molecular Epidemiology of Klebsiella pneumoniae with High Virulence in Inner Mongolia, China	Hong-Fu Li	2023	China	234	1	1	1		1		1					1	PCR																			1
	Molecular epidemiology and virulence characteristics of Klebsiella pneumoniae strains isolated from hospital-associated infections	Damián María	2009	Romania	83	1		_	_	_	_	_	_	_	1		1	PCR
	Distribution of virulence genes and genotyping of CTX-M-15-producing Klebsiella pneumoniae isolated from patients with community-acquired urinary tract infection (CA-UTI)	Reza Ranjbar	2016	Iran	152		1	1									1	PCR
	Molecular Epidemiology of Carbapenem Resistant Klebsiella Pneumoniae in Northern China: Clinical Characteristics, Antimicrobial Resistance, Virulence and Geographic Distribution	Wanni Cai	2023	China	74		1		1	1				1	1	1	1	PCR
	Hypervirulent Klebsiella pneumoniae: Biofilm Formation, Capsular Type, Virulence Genes, and Genotyping in Amol Hospitals, Northern Iran	Nassim Tavassoli	2025	Iran	70		1	1	1	1		1	1		_	_	_	PCR
	Current pattern of antibiotic resistance and molecular characterization of virulence genes in Klebsiella pneumoniae obtained from urinary tract infection (UTIs) patients, Peshawar	Zeeshan Khan	2025	Pakistan	215	1		1							1	1	1	PCR
	Genotyping and virulence analysis of drug resistant clinical Klebsiella pneumoniae isolates in Egypt	Sarah M. Abdelhamid	2020	Egypt	50	1		1	1	1			1	1			1	PCR																			1
	Molecular characterization of Klebsiella pneumoniae clinical isolates through whole-genome sequencing: a comprehensive analysis of serotypes, sequence types, and antimicrobial and virulence genes	Vinay Kumar Moisés	2024	India	18	1	1	1	1	1				1	1		1	WGS
	A 20-Year Study of Capsular Polysaccharide Seroepidemiology, Susceptibility Profiles, and Virulence Determinants of Klebsiella pneumoniae from Bacteremia Patients in Taiwan	Chun-Chou Tsai	2023	Taiwan	521	1	1			1					_	_	_	PCR
	A 24-year longitudinal study of Klebsiella pneumoniae isolated from patients with bacteraemia and urinary tract infections reveals the association between capsular serotypes, antibiotic resistance, and virulence gene distribution	Cheng-Yen Kao	2023	Taiwan	1966	1	1	1		1					_	_	_	PCR																			1
	A case of fatal disseminated infection with masticator space abscess caused by ESBL-producing K57-ST412 hypervirulent Klebsiella pneumoniae	Kohei Ukai	2024	Japan	1		1			1							1	WGS
	A case report of pyogenic liver abscess caused by hypervirulent Klebsiella pneumoniae diagnosed by metagenomic next-generation sequencing	Jiafeng Xie	2021	China	1		1					1					1	mNGS
	A challenging case of carbapenem resistant Klebsiella pneumoniae-related pyogenic liver abscess with capsular polysaccharide hyperproduction: a case report	Maryam Sohrabi	2024	Iran	1	1						1					1	PCR
	A fatal case of liver abscess caused by hypervirulent Klebsiella pneumoniae in a diabetic adolescent: A clinical and laboratory study	Yue Li	2021	China	1		1			1		1				1		WGS	1	1		1
	A Front Line on Klebsiella pneumoniae Capsular Polysaccharide Knowledge: Fourier Transform Infrared Spectroscopy as an Accurate and Fast Typing Tool	Carla Rodrigues	2020	Portugal	154	1		_	_	_	_	_	_	_	_	_	_	WGS		1						1											1	1
	A high-resolution genomic analysis of multidrug-resistant hospital outbreaks of Klebsiella pneumoniae	Hao Chung The	2015	Nepal	90	1		1	1	1				1	1	1	1	WGS
	A genomic surveillance framework and genotyping tool for Klebsiella pneumoniae and its related species complex	Margaret MC Lam	2021	Australia	285	1	1	1	1	1	1	1	1	1	1	1	1	WGS
	A Klebsiella pneumoniae ST307 outbreak clone from Germany demonstrates features of extensive drug resistance, hypermucoviscosity, and enhanced iron acquisition	Stefan E. Heiden	2020	Germany	44	1	1		1			1		1			1	WGS
	A hybrid plasmid formed by recombination of a virulence plasmid and a resistance plasmid in Klebsiella pneumoniae	Miaomiao Xie	2020	China	1	1		_	_	_	_	_	_	_	_	_	_	WGS
	A nanoparticles based microbiological study on the effect of rosemary and ginger essential oils against klebsiella pneumoniae	Rania Abozahr	2020	Egypt	30	1			1						_	_	_	PCR
	A nationwide genomic study of clinical Klebsiella pneumoniae in Norway 2001-15: Introduction and spread of ESBLs facilitated by clonal groups CG15 and CG307	Aasmund Fostervold	2022	Norway	868	1	1	1		1					_	_	_	WGS
	A nosocomial outbreak of colistin and carbapenem-resistant hypervirulent Klebsiella pneumoniae in a large teaching hospital	Zijuan Jian	2024	China	5	1	1	1	1								1	WGS
	A novel and rapid fluorescent PfAgo detection system for hypervirulent Klebsiella pneumoniae (hvKP)	Tiandan Yang	2025	China	24	1	1	1	1	1				1	_	_	_	PCR
	A novel Klebsiella pneumoniae diguanylate cyclase contributes to intestinal cell adhesion, biofilm formation, iron utilization, and in vivo virulence by gastrointestinal infection	Chun-Ru Hsu	2025	Taiwan	179	1	1	1	1	1		1	1	1	_	_	_	RNA-seq
	A novel hypermucoviscous Klebsiella pneumoniae ST3994-K2 clone belonging to Clonal Group 86	Luisa Cerdeira	2021	Brazil	1	1				1							1	WGS
	A novel sequence type of carbapenem-resistant hypervirulent Klebsiella pneumoniae strains from a county-level tertiary hospital in Southeastern China	Lulu Jina	2024	China	40	1	1	1	1	1				1			1	WGS
	A panel of diverse Klebsiella pneumoniae clinical isolates for research and development	Melissa J Martin	2023	USA	100	1	1	1	1	1			1	1	_	_	_	WGS
	A Plasmid With Conserved Phage Genes Helps Klebsiella pneumoniae Defend Against the Invasion of Transferable DNA Elements at the Cost of Reduced Virulence	Mufeng Cai	2022	China	1		1			1					_	_	_	WGS
	A protein containing the DUF1471 domain regulates biofilm formation and capsule production in Klebsiella pneumoniae	Yu-Tze Horng	2022	Taiwan	1	1				1					_	_	_	RT-qPCR
	A rare carbapenem-resistant hypervirulent K1/ST1265 Klebsiella pneumoniae with an untypeable blaKPC-harboured conjugative plasmid	Cuidan Li	2020	China	1		1							1			1	WGS
	A retrospective molecular epidemiological scenario of carbapenemase-producing Klebsiella pneumoniae clinical isolates in a Sicilian transplantation hospital shows a swift polyclonal divergence among sequence types, resistome and virulome	Giuseppina Di Mento	2022	Italy	288	1			1	1		1	1	1			1	NGS
	A single-center retrospective study of the molecular epidemiological characteristics of different Klebsiella pneumoniae infections in northern China	Wei Chen	2024	China	38	1	1		1	1		1	1	1	1		1	NGS
	Abundance of Capsule-Associated Genes in Klebsiella pneumoniae and its Relationship with Biofilm Formation	Dhuha S. Khaleel	2025	Iraq	50	1		1	1	1			1		_	_	_	PCR
	Accessory Genomes Drive Independent Spread of Carbapenem- Resistant Klebsiella pneumoniae Clonal Groups 258 and 307 in Houston, TX	William C Shropshire	2022	USA	119	1	1	1	1	1			1	1			1	WGS
	Acquisition of a stable and transferable plasmid coharbouring hypervirulence and MDR genes with low fitness cost: Accelerating the dissemination of ST11-KL64 CR-HvKP	Binghui Huo	2024	China	1		1			1							1	WGS
	Acquisition of Plasmid with Carbapenem-Resistance Gene blaKPC2 in Hypervirulent Klebsiella pneumoniae, Singapore	Yahua Chen	2020	Singapore	556	1	1	1	1	1		1		1			1	WGS
	Antibacterial, anti-efflux, anti-biofilm, anti-slime (exopolysaccharide) production and urease inhibitory efficacies of novel synthesized gold nanoparticles coated Anthemis atropatana extract against multidrug- resistant Klebsiella pneumoniae strains	Milad Khosravi	2020	Iran	50	1		1	1	1	1		1		_	_	_	PCR			1							1
	Adaptive attenuation of virulence in hypervirulent carbapenem-resistant Klebsiella pneumoniae	Gaoqin Ten	2024	China	2		1	_	_	_	_	_	_	_			1	WGS
	Aerobactin Seems To Be a Promising Marker Compared With Unstable RmpA2 for the Identification of Hypervirulent Carbapenem-Resistant Klebsiella pneumoniae: In Silico and In Vitro Evidence	Chaitra Shankar	2011	India	27		1		1	1	1			1			1	WGS
	Allocation of klebsiella pneumoniae bloodstream isolates into four distinct groups by ompK36 typing in a taiwanese university hospital	Jing-Jou Yan	2015	Taiwan	226		1			1					_	_	_	PCR								1
	An IncR plasmid harbored by a hypervirulent carbapenem-resistant klebsiella pneumoniae strain possesses five tandem repeats of the blaKPC-2::NTEKPC-Id Fragment	Ning Dong	2019	China	1		1	_	_	_	_	_	_	_	_	_	_	WGS
	An Emerging Clone, Klebsiellapneumoniae Carbapenemase 2-Producing K. pneumoniae Sequence Type 16, Associated With High Mortality Rates in a CC258-Endemic Setting	Diego O Andrey	2019	Brazil	165	1				1							1	WGS
	An Investigation of the Male Genitourinary Abscess Originated from Urinary Tract in a Tertiary Hospital, Shanghai, China, from 2004 to 2019	Jiaying Tan	2021	China	9	1	1	1		1		1					1	WGS
	An integrated IncFIB/IncFII plasmid confers hypervirulence and its fitness cost and stability	Qian Zhao	2022	China	1		1		1								1	WGS
	An Outbreak of Carbapenem-Resistant Klebsiella pneumoniae of K57 Capsular Serotype in an Emergency Intensive Care Unit of a Teaching Hospital in China	Chunhong Shao	2021	China	32		1		1	1							1	PCR
	An Outbreak of Carbapenem-Resistant and Hypervirulent Klebsiella pneumoniae in an Intensive Care Unit of a Major Teaching Hospital in Wenzhou, China	Yajie Zhao	2019	China	29	1	1	1	1	1			1	1		1	1	PCR
	An outbreak of extensively drug-resistant and hypervirulent Klebsiella pneumoniae in an intensive care unit of a teaching hospital in Southwest China	Siyi Liu	2022	China	7		1		1								1	WGS
	An Outbreak of Carbapenem-Resistant Klebsiella pneumoniae in an Intensive Care Unit of a Major Teaching Hospital in Chongqing, China	Lingyi Zeng	2021	China	51	1	1	1	1	1				1			1	PCR																			1
	An Outbreak of ST859-K19 Carbapenem-Resistant Hypervirulent Klebsiella pneumoniae in a Chinese Teaching Hospital	Junying Zhu	2022	China	11		1		1	1				1			1	WGS
	Analysis of Antibiotic Resistance and Virulence Traits (Genetic and Phenotypic) in Klebsiella pneumoniae Clinical Isolates from Pakistan: Identification of Significant Levels of Carbapenem and Colistin Resistance	Wajiha Imtiaz	2021	Pakistan	200	1	1	1	1	1				1	_	_	_	PCR
	Analysis of Drug Resistance, Virulence, and Phylogeny of Klebsiella pneumoniae in Patients with Different Infections	Jianhua Liu	2023	China	43	1		1	1	1	1			1			1	WGS
	Analysis of the Association Between Antimicrobial Resistance Genes and Virulence Factors in ST11 and Non-ST11 CR-KP Bloodstream Infections in the Intensive Care Unit	Yanye Tu	2024	China	85	1				1							1	PCR
	Analysis of the hypovirulent Klebsiella pneumoniae with the NDM-5 gene on IncN plasmids	Jianhua Fang	2023	China	1		1					1			_	_	_	WGS
	Analysis of Whole-Genome Sequences of Pathogenic Gram-Positive and Gram-Negative Isolates from the Same Hospital Environment to Investigate Common Evolutionary Trends Associated with Horizontal Gene Exchange, Mutations and DNA Methylation Patterning	Ilya S Korotetskiy	2023	Kazakhstan	2	1			1						_	_	_	WGS
	Antimicrobial resistance, biofilm formation, and molecular detection of efflux pump and biofilm genes among Klebsiella pneumoniae clinical isolates from Northern Jordan	Samer F Swedan	2024	Jordan	167	1		1		1	1			1	_	_	_	PCR
	Co-occurrence of OXA-232, RmtF-encoding plasmids, and pLVPK-like virulence plasmid contributed to the generation of ST15-KL112 hypervirulent multidrug-resistant Klebsiella pneumoniae	Chunyang Wu	2023	China	1		1		1								1	WGS
	Co-occurrence of Rapid Gene Gain and Loss in an Interhospital Outbreak of Carbapenem-Resistant Hypervirulent ST11-K64 Klebsiella pneumoniae	XiaoTuan Zhang	2020	China	11		1		1								1	WGS
	Antimicrobial Resistance and Genomic Characterization of OXA-48- and CTX-M-15-Co-Producing Hypervirulent Klebsiella pneumoniae ST23 Recovered from Nosocomial Outbreak	Elvira Shaidullina	2020	Russia	1		1							1			1	WGS
	Antimicrobial resistance pattern and molecular characterization of hypervirulent Klebsiella pneumoniae among hospital-acquired infections in the intensive care unit	Aya Bedawy	2024	Egypt	127	1	1	1	1	1			1				1	PCR
	Antimicrobial Susceptibility, Virulence, and Genomic Features of a Hypervirulent Serotype K2, ST65 Klebsiella pneumoniae Causing Meningitis in Italy	Aurora Piazza	2022	Italy	2		1			1	1						1	WGS
	Application and evaluation of a rapid detection method based on two-dimensional PCR technology for hypervirulent Klebsiella pneumoniae	Wenwen Zhu	2025	China	105		1	1	1	1			1	1	_	_	_	PCR
	Assessment of Hypervirulent Klebsiella pneumoniae Isolates Using Multilocus Sequence Typing in West of Iran	Mohammad Hossein	2025	Iran	52		1	1	1	1					_	_	_	PCR
	Bacteremia and other body site infection caused by hypervirulent and classic Klebsiella pneumoniae	Hua Wu	2017	China	165	1	1	1	1	1		1	1		_	_	_	PCR
	Bacteriological characteristics of hypervirulent Klebsiella pneumoniae rmpA gene (hvKp-rmpA)-harboring strains in the south of Iran	Saeed Shoja	2022	Iran	400	1	1	1	1	1	1			1	_	_	_	PCR
	Beta-lactamase determinants and molecular typing of carbapenem-resistant classic and hypervirulent Klebsiella pneumoniae clinical isolates from southwest of Iran	Morteza Saki	2022	Iran	153	1	1	1	1	1		1	1	1		1	1	PCR
	Bilateral osteomyelitis and liver abscess caused by hypervirulent Klebsiella pneumoniae- a rare clinical manifestation (case report)	Emma Sturm	2018	Australia	1		1					1		1			1	WGS								1
	Anti-bacteria, anti-biofilm, and anti-virulence activity of the synthetic compound MTEBT-3 against carbapenem-resistant Klebsiella pneumoniae strains ST3984	Rui Zhang	2024	China	1		1		1						_	_	_	PCR
	Antibacterial and Anti-Biofilm Activities of Essential Oil Compounds against New Delhi Metallo-β-Lactamase-1-Producing Uropathogenic Klebsiella pneumoniae Strains	Paweł Kwiatkowski	2022	Poland	3	1		1							_	_	_	PCR
	Antibacterial and antibiofilm efficacy of eugenol, carvacrol, and cinnamaldehyde against colistin-resistant Klebsiella pneumoniae	Milad Kashi	2025	Iran	3	1		_	_	_	_	_	_	_	_	_	_	PCR
	Antibacterial Efficacy of Liposomal Formulations Containing Tobramycin and N-Acetylcysteine against Tobramycin-Resistant Escherichia coli, Klebsiella pneumoniae, and Acinetobacter baumannii	Reem E Alarfaj	2022	Saudi Arabia	9	1		_	_	_	_	_	_	_	_	_	_	WGS
	Antibacterial, antibiofilm, and antiquorum sensing activities of phytosynthesized silver nanoparticles fabricated from Mespilus germanica extract against multidrug resistance of Klebsiella pneumoniae clinical strains	Fatemeh Foroohimanjili	2019	Iran	40	1		1	1	1	1		1		_	_	_	PCR
	Antibiotic pressure on the acquisition and loss of antibiotic resistance genes in Klebsiella pneumoniae	Patricia J Simner	2018	USA	12	1	1		1	1		1					1	WGS
	Antibiotic resistance and its correlation with biofilm formation and virulence genes in Klebsiella pneumoniae isolated from wounds	Mohammed Allami	2024	Iraq	130		1						1			1	1	PCR-Multiplex
	Antibiotic resistance and virulence characteristics of four carbapenem-resistant Klebsiella pneumoniae strains coharbouring blaKPC and blaNDM based on whole genome sequences from a tertiary general teaching hospital in central China between 2019 and 2021	Jing Bai	2023	China	4	1		1	1	1				1			1	WGS
	Antibiotic Resistance, Molecular Characteristics and Risk Factors of Carbapenem-Resistant Klebsiella pneumoniae in Clinical Isolates	Jingxuan Zhu	2022	China	62	1	1	1	1	1			1	1			1	PCR																			1
	Antibiotic Resistance, Virulence Genes, and Molecular Diversity of Clinical Klebsiella pneumoniae Isolates from Patients of District Hospital in Central Poland	Bárbara Kot	2025	Poland	109	1	1	1	1	1				1	1	1	1	PCR																			1
	Antibiotic resistance, virulence-associated genes analysis and molecular typing of Klebsiella pneumoniae strains recovered from clinical samples	Amir Mirzaie	2021	Iran	100		1	1	1	1	1				_	_	_	PCR
	Antibiotic Susceptibility Pattern and Distribution of Virulence Factors Among Klebsiella pneumoniae Isolated from Healthy Volunteers	Amine Dalir	2021	Iran	60	1	1					1					1	PCR
	Antibiotic Susceptibility, Biofilm-Forming Ability, and Prevalence of Extended-Spectrum Beta-Lactamase (ESBL)- and Biofilm-Associated Genes Among Klebsiella pneumoniae Isolates from Hospitalized Patients in Northwest of Iran	Bahman Mirzaei	2023	Iran	104	1		1	1	1		1			_	_	_	PCR-Multiplex	1
	Antimicrobial Resistance and Biofilm Formation in Klebsiella pneumoniae Clinical Isolates	Sivaranjani Gowrinathan	2025	India	17	1	1	_	_	_	_	_	_	_	_	_	_	PCR
	Antimicrobial resistance and phylogenetic lineages of KPC-2-producing blood-borne Klebsiella pneumoniae subsp. pneumoniae from Kolkata, India during 2015-2024: Emergence of Klebsiella pneumoniae subsp. pneumoniae with blaKPC-2, blaNDM, and blaOXA-48-like triple carbapenemases	Gourab Halder	2025	India	45	1	1			1							1	WGS
	Antimicrobial Resistance and Virulence Characteristics of Klebsiella pneumoniae Isolates in Kenya by Whole-Genome Sequencing	Angela Muraya	2022	Kenya	89	1	1	1						1		1	1	WGS
	Antimicrobial resistance and virulence in Klebsiella pneumoniae: a four-month study in Osogbo, Nigeria	Taofikat Olatundun	2025	Nigeria	99	1	1	1	1	1		1	1	1			1	PCR-Multiplex
	Antimicrobial Resistance Pattern, Pathogenicity and Molecular Properties of Hypervirulent Klebsiella pneumonia (hvKp) among Hospital-Acquired Infections in the Intensive Care Unit (ICU)	Mohanned Talal Alharbi	2023	Saudi Arabia	120	1	1											PCR
	Assessment of the Last-Resort Antibiotics against Extended Spectrum Beta-Lactamase/Carbapenemase and Biofilm Producer Klebsiella Pneumoniae Isolated from Hospitalized Patients in Intensive Care Units (ICUs), Iran	Sara Rahimi	2025	Iran	91	1	1		1					1			1	PCR																			1
	Association between clinical-biological characteristics of Klebsiella pneumoniae and 28-day mortality in patients with bloodstream infection	Xiaofeng Yu	2024	China	90	1	1			1							1	WGS
	Association between Intestinal Colonization and Extraintestinal Infection with Carbapenem-Resistant Klebsiella pneumoniae in Children	Qingqing Du	2023	China	32	1	1	1	1	1				1	1	1		WGS																			1
	Association Between Presence of Virulence Genes and Antibiotic Resistance in Clinical Klebsiella Pneumoniae Isolates	Safoura Derakhshan	2016	Iran	200	1		1	1	1		1		1	_	_	_	PCR																			1
	Associations of the major international high-risk resistant clones and virulent clones with specific ompK36 allele groups in Klebsiella pneumoniae in Taiwan	JJ Yan	2015	Taiwan	185	1	1			1					_	_	_	MLST
	Bacillus cereus-derived α-amylase disrupts biofilm formation and quorum sensing in multidrug-resistant Klebsiella pneumoniae	Abd-El-Rahman	2025	Egypt	25	1		_	_	_	_	_	_	_	_	_	_	RT-qPCR
	Biofilm establishment, biofilm persister cell formation, and relative gene expression analysis of type II toxin-antitoxin system in Klebsiella pneumoniae	Negar Narimisa	2020	Iran	23	1		_	_	_	_	_	_	_	_	_	_	PCR
	Biofilm Formation in Klebsiella pneumoniae Bacteremia Strains Was Found to be Associated with CC23 and the Presence of wcaG	Jin-xin Zheng	2018	China	250	1	1			1							1	PCR																			1
	Biofilm Formation of Clinical Klebsiella pneumoniae Strains Isolated from Tracheostomy Tubes and Their Association with Antimicrobial Resistance, Virulence and Genetic Diversity	Dorota Ochońska	2021	Poland	18	1			1									PCR
	Characterisation of blaNDM-5 and blaKPC-2 co-occurrence in K64-ST11 carbapenem-resistant Klebsiella pneumoniae	Renjing Hu	2021	China	1		1		1								1	WGS
	Characterisation of virulence genes associated with pathogenicity in Klebsiella pneumoniae	PA Remya	2019	India	370	1	1	1	1	1					_	_	_	PCR
	Characteristics of ESBL-positive Klebsiella pneumoniae isolated from paired children with and without diarrhea	Yuan Zhang	2025	China	52		1					1				1		WGS
	Characteristics of multidrug-resistant hypervirulent Klebsiella pneumoniae strains ST29 and K212 harbouring tmexC2-tmexD2-toprJ2	Xing Ming Li	2024	China	1		1		1								1	WGS
	Characterization of a carbapenemase-producing Klebsiella pneumoniae isolate of a patient in an intensive care unit in Greece: A study of resistome, virulome, and mobilome	Pandora Tsolakidou	2024	Greece	1	1				1							1	NGS									1
	Characterization of a CTX-M-15 Producing Klebsiella Pneumoniae Outbreak Strain Assigned to a Novel Sequence Type (1427)	Kai Zhou	2015	Netherlands	10	1		1	1					1				WGS
	Characterization of a multidrug-resistant Klebsiella pneumoniae ST3330 clone responsible for a nosocomial outbreak in a neonatal intensive care unit	Lingli Shao	2020	China	21	1				1					1			PCR-Multiplex
	BlaNDM-5 carried by a hypervirulent Klebsiella pneumoniae with sequence type 29	Yi Yuan	2019	China	1		1		1								1	WGS
	Bloodstream infections caused by Klebsiella pneumoniae: Prevalence of bla KPC , virulence factors and their impacts on clinical outcome	Min Xu	2018	China	285	1	1			1							1	PCR
	Bloodstream Infections due to Enterobacteriaceae Among Neonates in Poland--Molecular Analysis of the Isolates	Agnieszka Chmielarczyk	2015	Poland	16	1				1					1			PCR																												1
	Capsular polysaccharide inhibits vaccine-induced O-antigen antibody binding and function across both classical and hypervirulent K2:O1 strains of Klebsiella pneumoniae	Paeton L Wantuch	2023	USA	1	1			1								1	WGS			1	1
	Capsular polysaccharide synthesis regions in Klebsiella pneumoniae serotype K57 and a new capsular serotype	Yi-Jiun Pan	2008	Taiwan	3		1					1					1	PCR	1	1
	Capsular serotype K1 or K2, rather than magA and rmpA, is a major virulence determinant for Klebsiella pneumoniae liver abscess in Singapore and Taiwan	Kuo-Ming Yeh	2006	Taiwan	33		1					1					1	PCR
				Singapore	40
	Capsular serotypes and multilocus sequence types of bacteremic Klebsiella pneumoniae isolates associated with different types of infections	CH Liao	2014	Taiwan	111		1	1	1	1		1			_	_	_	PCR
	Capsular type K54, clonal group 29 and virulence plasmids: an analysis of K54 and non-K54 closely related isolates of Klebsiella pneumoniae	JF Turton	2018	United Kingdom	42	1	1	1	1	1		1		1	1		1	PCR-Multiplex				1															1
	Capture of mobile genetic elements following intercellular conjugation promotes the production of ST11-KL64 CR-hvKP	Shanshan Huang	2025	China	32		1	_	_	_	_	_	_	_	_	_	_	PCR
	Carbapenem Resistance Conferred by OXA-48 in K2-ST86 Hypervirulent Klebsiella pneumoniae, France	Racha Beyrouthy	2020	France	2		1	1				1					1	WGS
	Carbapenemase Production and Epidemiological Characteristics of Carbapenem-Resistant Klebsiella pneumoniae in Western Chongqing, China	Wan Huang	2022	China	127	1		1	1	1			1	1	1	1	1	PCR																			1
	Carbapenemase-Producing Enterobacterales from Patients Arriving from Ukraine in Poland, March 2022–February 2023	Marta Biedrzycka	2025	Poland	50	1	1	1		1		1	1			1	1	WGS
	Carbapenemase-Producing Klebsiella pneumoniae From Transplanted Patients in Brazil: Phylogeny, Resistome, Virulome and Mobile Genetic Elements Harboring bla KPC- 2 or bla NDM- 1	Otávio Hallal Raro	2020	Brazil	80	1		1	1	1				1				WGS
	Carbapenem-resistant hypervirulent ST23 Klebsiella pneumoniae with a highly transmissible dual-carbapenemase plasmid in Chile	Matías Gálvez-Silva	2024	Chile	1		1		1								1	WGS
	Carbapenem-resistant Klebsiella pneumoniae capsular types, antibiotic resistance and virulence factors in China: a longitudinal, multi-centre study	Fupin Hu	2024	China	1017	1	1	1	1	1				1			1	PCR									1
	Carbapenem-resistant Klebsiella pneumoniae exhibit variability in capsular polysaccharide and capsule associated virulence traits	Elizabeth Navarro	2014	USA	40	1				1							1	PCR
	Carbapenem-Resistant Klebsiella pneumoniae in southwest China: Molecular characteristics and risk factors caused by KPC and NDM producers	Zhaoyinqian Li	2021	China	66	1	1	1	1	1				1	1		1	PCR																			1
	Carbapenem-Resistant, Virulence Plasmid–Harboring Klebsiella pneumoniae, United States	Jianping Jiang	2025	USA	6	1	1	1	1				1				1	WGS
	Carriage of distinct bla KPC-2 and bla OXA-48 plasmids in a single ST11 hypervirulent Klebsiella pneumoniae isolate in Egypt	Yanxian Yang	2022	Egypt	1		1			1					_	_	_	WGS
	Case of Meningitis in a Neonate Caused by an Extended-Spectrum-Beta-Lactamase-Producing Strain of Hypervirulent Klebsiella pneumoniae	Khalit Khaertynov	2017	Russia	1		1				1				1			PCR
	Ceftazidime/Avibactam Resistance in Carbapenemase-Producing Klebsiella pneumoniae	Qiaozhen Cui	2023	China	1		1			1							1	WGS
	Ceftazidime-avibactam based combinations against carbapenemase producing Klebsiella pneumoniae harboring hypervirulence plasmids	Zackery P Bulman	2022	USA	1		1	_	_	_	_	_	_	_	_	_	_	WGS
	Ceftazidime-avibactam resistance in KPC-producing Klebsiella pneumoniae accompanied hypermucoviscosity acquisition	Yingyi Guo	2024	China	263	1	1	1	1						_	_	_	WGS		1						1
	Characterization of OXA232-Producing Carbapenem-Resistant Klebsiella pneumoniae: Genomic Analysis and Virulence Assessment	Zhouxun Li	2025	China	10	1	1		1	1				1			1	WGS
	Characterization of pKPN945B, a novel transferable IncR plasmid from hypervirulent carbapenem-resistant Klebsiella pneumoniae, harboring blaIMP-4 and qnrS1	Xue Xiao	2024	China	1		1	_	_	_	_	_	_	_	_	_	_	WGS
	Characterization of ST11 and ST15 Carbapenem-Resistant Hypervirulent Klebsiella pneumoniae from Patients with Ventilator-Associated Pneumonia	Shuang Song	2023	China	19		1	1	1	1	1			1			1	PCR
	Characterization of virulence genetic profile and resistance patterns of clinical Klebsiella pneumoniae isolates: Classic versus hypermucoviscous phenotypes	Asmaa Elbrolosy	2021	Egypt	84	1	1	1	1	1		1		1		1	1	PCR-Multiplex
	Characterizing Mobilized Virulence Factors and Multidrug Resistance Genes in Carbapenemase-Producing Klebsiella pneumoniae in a Sri Lankan Hospital	Chendi Zhu	2018	Sri lanka	10	1			1						_	_	_	WGS
	Chasing the landscape for intrahospital transmission and evolution of hypervirulent carbapenem-resistant Klebsiella pneumoniae	Lizhang Liu	2023	China	90		1		1	1		1		1			1	PCR-Multiplex
	Circulation of a Unique Klebsiella pneumoniae Clone, ST147 NDM-1/OXA-48, in Two Diverse Hospitals in Calabria (Italy)	Emanuele Nicitra	2025	Italy	49	1		1	1	1		1		1	_	_	_	WGS			1
	Clinical and Bacterial Characteristics of Klebsiella pneumoniae Affecting 30-Day Mortality in Patients With Bloodstream Infection	Xingbing Wu	2021	China	79	1	1			1							1	WGS
	Clinical and bacteriological characteristics of Klebsiella pneumoniae causing liver abscess with less frequently observed multi-locus sequences type, ST163, from Singapore and Missouri, US	Getahun Abate	2012	Singapore	1	1	1					1		1			1	PCR
	Clinical and Genomic Analysis of Liver Abscess-Causing Klebsiella pneumoniae Identifies New Liver Abscess-Associated Virulence Genes	Meiping Ye	2016	China	40		1					1					1	WGS																				1
	Clinical and Genomic Characterization of a Cohort of Patients With Klebsiella pneumoniae Bloodstream Infection	David J Roach	2023	USA	108	1	1			1						1	1	WGS												1
	Clinical and genomic characterization of Klebsiella pneumoniae infections in Dhaka, Bangladesh	Zannat Kawser	2024	Bangladesh	98	1	1	1	1	1			1		1	1	1	WGS
	Clinical and Genomic Evolution of Carbapenem-Resistant Klebsiella pneumoniae Bloodstream Infections over Two Time Periods at a Tertiary Care Hospital in South India: A Prospective Cohort Study	Abi Manes	2023	India	90	1	1			1							1	WGS
	Clinical and Microbiological Characteristics of Carbapenem-Resistant Klebsiella pneumoniae Associated Recurrent Urinary Tract Infections	Huijun Cao	2025	China	114	1		1										PCR																			1
	Clinical and microbiological characteristics of hypervirulent Klebsiella pneumoniae (hvKp) in a hospital from North China	Yan Yang	2020	China	59		1	1	1	1	1			1	1		1	PCR
	Clinical and microbiological characteristics of Klebsiella pneumoniae isolates causing community-acquired urinary tract infections	WH Lin	2010	Taiwan	54		1	1	1			1					1	PCR
	Clinical and microbiological characteristics of peritoneal dialysis-related peritonitis caused by Klebsiella pneumoniae in southern Taiwan	Wei-Hung Lin	2015	Taiwan	73		1	1						1				PCR
	Clinical and Molecular Analysis of ST11-K47 Carbapenem-Resistant Hypervirulent Klebsiella pneumoniae: A Strain Causing Liver Abscess	Zhen Cai	2022	China	1		1					1		1			1	WGS
	Characterization of a novel chaperone/usher fimbrial operon present on KpGI-5, a methionine tRNA gene-associated genomic island in Klebsiella pneumoniae	Jon J. van Aartsen	2012	United Kingdom	162	1		1	1	1		1	1	1	_	_	_	PCR
	Characterization of a novel KPC-2 variant, KPC-228, conferring resistance to ceftazidime-avibactam in an ST11-KL64 hypervirulent Klebsiella pneumoniae	Peiyao Zhou	2025	China	12		1		1					1				WGS
	Clinical and Molecular Characteristics of Carbapenem-Resistant Hypervirulent Klebsiella pneumoniae Isolates in a Tertiary Hospital in Shanghai, China	Cong Zhou	2021	China	16		1	1	1	1				1			1	PCR
	Clinical and molecular characteristics of Klebsiella pneumoniae infection in a tertiary general hospital of Wuhan, China	Yating Xiang	2023	China	311	1	1	1	1	1				1			1	PCR
	Clinical and Molecular Characteristics of Klebsiella pneumoniae Isolates Causing Bloodstream Infections in Japan: Occurrence of Hypervirulent Infections in Health Care	Sohei Harada	2019	Japan	102	1	1			1							1	WGS
	Clinical and molecular characteristics, risk factors and outcomes of Carbapenem-resistant Klebsiella pneumoniae bloodstream infections in the intensive care unit	Xia Zheng	2017	China	33	1				1							1	PCR
	Clinical and Molecular Characterizations of Carbapenem-Resistant Klebsiella pneumoniae Causing Bloodstream Infection in a Chinese Hospital	Na Zhang	2022	China	185	1	1			1					1		1	WGS
	Clinical Characteristics and Molecular Epidemiology of ST23 Klebsiella pneumoniae in China	Yanjun Liu	2023	China	184		1	1	1	1		1		1		1	1	WGS
	Clinical characteristics in blood stream infections caused by Klebsiella pneumoniae, Klebsiella variicola, and Klebsiella quasipneumoniae: a comparative study, Japan, 2014-2017	Kazuo Imai	2019	Japan	87	1				1							1	PCR-Multiplex
	Clinical characteristics of patients with pneumonia caused by Klebsiella pneumoniae in Taiwan and prevalence of antimicrobial-resistant and hypervirulent strains: a retrospective study	Chih-Han Juan	2020	Taiwan	276	1	1		1								1	PCR
	Clinical Characteristics, Virulence Profile, and Molecular Epidemiology of Klebsiella pneumoniae Infections in Kidney Transplant Recipients	Ruiling Fan	2025	China	43		1	1	1	1				1			1	PCR
	Clinical Efficacy, Antibiotic Resistance Genes, Virulence Factors and Outcome of Hospital-Acquired Pneumonia Induced by Klebsiella pneumoniae Carbapenemase 2-Producing with Tigecycline Treatment in the ICU	Xiang-Rong Bai	2022	China	52		1		1								1	WGS	1	1	1
	Clinical Outcomes and Microbiological Characteristics of Sequence Type 11 Klebsiella pneumoniae Infection	Ping Yang	2022	China	49	1	1	1	1	1				1			1	WGS
	Clinical Outcomes, Microbiological Characteristics and Risk Factors for Difficult-to-Treat Resistance to Klebsiella pneumoniae Infection	Ping Yang	2022	China	100		1	1	1	1				1			1	WGS
	Clinical, microbiological, and molecular epidemiological characteristics of Klebsiella pneumoniae-induced pyogenic liver abscess in southeastern China	Siqin Zhang	2019	China	163		1			1				1			1	PCR																			1
	Clonal clusters, molecular resistance mechanisms and virulence factors of gram-negative bacteria isolated from chronic wounds in Ghana	Denise Dekker	2021	Ghana	21	1							1			1	1	WGS
	Clonal dissemination and persistence of Carbapenem-resistant blaKPC-2 harbouring Klebsiella pneumoniae ST307 in a Tertiary Hospital in the Republic of Korea	Eunkyung Shin	2025	South Korea	70	1		_	_	_	_	_	_	_	_	_	_	WGS
	Clonal dissemination of carbapenem-resistant Klebsiella pneumoniae ST16 co-producing NDM-1 and OXA-232 in Thailand	Ryuichiro Abe	2022	Thailand	119	1		1	1	1		1			_	_	_	WGS
	Clonal Dissemination of Multidrug-Resistant and Hypervirulent Klebsiella pneumoniae Clonal Complex in a Chinese Hospital	yi wang	2022	China	25	1	1	1	1	1				1			1	WGS
	Clonal diversity and genetic profiling of antibiotic resistance among multidrug/carbapenem-resistant Klebsiella pneumoniae isolates from a tertiary care hospital in Saudi Arabia	Taher uz Zaman	2018	Saudi Arabia	71	1		1	1	1		1		1	_	_	_	PCR-Multiplex
	Clonal expansion and rapid characterization of Klebsiella pneumoniae ST1788, an otherwise uncommon strain spreading in Wales, UK	Massimo Mentasti	2023	United Kingdom	94	1		1		1	1	1	1					WGS
	Clinical implications of hypermucoviscosity phenotype in Klebsiella pneumoniae isolates: association with invasive syndrome in patients with community-acquired bacteraemia	H.-C. LEE	2006	Taiwan	200		1			1							1	PCR
	Clonal overlap and resistance profiles of multidrug-resistant Klebsiella pneumoniae in humans and domestic animals in Brazil: A One Health molecular epidemiology study	Alessandra Tammy	2025	Brazil	15	1		1	1	1				1	_	_	_	PCR
	Clonal transmission of polymyxin B-resistant hypervirulent Klebsiella pneumoniae isolates coharboring bla NDM-1 and bla KPC-2 in a tertiary hospital in China	Mengli Tang	2023	China	8		1		1			1		1			1	WGS
	Co-carriage of Plasmid NDM and Chromosomal KPC in Klebsiella pneumoniae ST255 Human Wound Isolate in Brazil	Bruno C. Boettger	2023	Brazil	1	1								1	_	_	_	WGS
	Characterization of an Outbreak of Extended-Spectrum β-Lactamase-Producing Klebsiella pneumoniae in a Neonatal Intensive Care Unit in Italy	Marta Corbella	2018	Italy	97	1		1	1	1	1			1	1			WGS
	Characterization of Hypervirulent and Carbapenem-Resistant K. pneumoniae Isolated from Neurological Patients	Qingping Zhou	2023	China	8		1		1	1		1					1	WGS
	Characterization of hypervirulent Klebsiella pneumoniae isolates in Belgium	Ahalieyah Anantharajah	2022	Belgium	22		1			1		1		1			1	WGS
	Characterization of Klebsiella pneumoniae type 1 fimbriae by detection of phase variation during colonization and infection and impact on virulence	Carsten Struve	2008	Denmark	1	1		1							_	_	_	PCR
	Coexistence of blaNDM-5, blaCTX-M-15, blaOXA-232, blaSHV-182 genes in multidrug-resistant K. pneumoniae ST437-carrying OmpK36 and OmpK37 porin mutations: First report in Italy	Sascia Di Marcantoni	2024	Italy	2	1		1									1	WGS
	Coexistence of carbapenem resistance and hypervirulence in clinical Klebsiella pneumoniae isolates: a molecular and phenotypic analysis	Hadir Karam Ahmed	2025	Egypt	30		1	1	1	1			1	1	_	_	_	PCR
	Co-Existence of KPC-2, LAP-2, and CTX-M-65 in an ST1469 Multidrug-Resistant Klebsiella pneumoniae Strain in China	Chunlei Chen	2022	China	1	1			1								1	WGS
	Coexistence of Multidrug Resistance and Virulence in a Single Conjugative Plasmid from a Hypervirulent Klebsiella pneumoniae Isolate of Sequence Type 25	Peiwen Xia	2022	China	1		1		1								1	WGS
	Coexistence of tet(A) and bla KPC-2 in the ST11 hypervirulent tigecycline- and carbapenem-resistant Klebsiella pneumoniae isolated from a blood sample	Zhu Xiaokui	2023	China	1		1			1							1	WGS
	Coexistence of three blaKPC-2 genes on an IncF/IncR plasmid in ST11 Klebsiella pneumoniae	yu feng	2019	China	1	1			1						_	_	_	WGS
	Co-existence of virulence factors and antibiotic resistance in new Klebsiella pneumoniae clones emerging in south of Italy	Teresa Fasciana	2019	Italy	50	1	1	1	1	1			1	1	1		1	NGS
	Co-location of the bla KPC-2 , bla CTX-M-65 , rmtB and virulence relevant factors in an IncFII plasmid from a hypermucoviscous Klebsiella pneumoniae isolate	Li fu	2018	China	3		1			1					_	_	_	WGS
	Colonization with staphylococcus aureus and klebsiella pneumoniae causes infections in a vietnamese intensive care unit	Duong Bich Thuy	2021	Vietnam	141		1	1	1	1				1			1	WGS
	Community- and Hospital-Acquired Klebsiella pneumoniae Urinary Tract Infections in Portugal: Virulence and Antibiotic Resistance	Cátia Caneiras	2019	Portugal	81	1		1									1	PCR
	Comparative analysis of Klebsiella pneumoniae genomes identifies a phospholipase D family protein as a novel virulence factor	Letícia MS Lery	2014	France	1		1	1							_	_	_	WGS
	Comparative analysis of the antimicrobial resistance and virulence traits in ESBL-producing-Klebsiella pneumoniae ST307 strains colonizing the gastrointestinal tract and causing a fatal bloodstream infection in a leukemia patient	Luana Boff	2024	Brazil	4	1				1		1					1	WGS									1
	Comparative analysis of the complete genome of KPC-2-producing Klebsiella pneumoniae Kp13 reveals remarkable genome plasticity and a wide repertoire of virulence and resistance mechanisms	Pablo Ivan Pereira	2014	Brazil	1	1				1					_	_	_	WGS
	Comparative genomic analysis of clinical isolates of Klebsiella pneumoniae isolated from newborns with different outcomes of the infectious process in the neonatal period	Alexander V. Ustyuzhanin	2025	Russia	3	1	1			1		1			1			WGS
	Comparative genomics and virulome analysis reveal unique features associated with clinical strains of Klebsiella pneumoniae and Klebsiella quasipneumoniae from Trinidad, West Indies	Aarti Pustam	2023	Trinidad and Tobago	9	1	1	1	1				1		_	_	_	WGS
	Comparative prevalence of blaCTX-m-15 gene with virulence genes and serotypes in klebsiella pneumoniae	Hesam Alizade	2018	Iran	103	1	1	1	1	1			1		_	_	_	PCR
	Comparative Studies on Clinical Isolates of Hypervirulent and Classical Klebsiella pneumoniae	Mohamed Ramadan	2023	Egypt	200	1	1	1	1	1			1				1	PCR
	Comparing antibiotic resistance and virulence profiles of Enterococcus faecium, Klebsiella pneumoniae, and Pseudomonas aeruginosa from environmental and clinical settings	Julia Denissen	2024	South Africa	3	1		_	_	_	_	_	_	_	_	_	_	PCR
	Comparison of Carbapenem-Resistant Klebsiella pneumoniae Strains Causing Intestinal Colonization and Extraintestinal Infections: Clinical, Virulence, and Molecular Epidemiological Characteristics	Wenli Liao	2021	China	54	1		1	1	1	1		1	1			1	PCR
	Comparison of virulence factors between ESBL and non-ESBL producing Klebsiella pneumoniae isolates	Hamed Hatami Mirbag	2024	Iran	113	1	1	1	1	1		1	1	1	_	_	_	PCR																			1
	Complement Susceptibility in Relation to Genome Sequence of Recent Klebsiella pneumoniae Isolates from Thai Hospitals	Jessica Loraine	2018	Thailand	154	1	1	1	1	1			1	1				WGS
	Complexity of Genomic Epidemiology of Carbapenem-Resistant Klebsiella pneumoniae Isolates in Colombia Urges the Reinforcement of Whole Genome Sequencing-Based Surveillance Programs	Sandra Saavedra	2021	Colombia	425	1	1	_	_	_	_	_	_	_	_	_	_	WGS
	Comprehensive Analysis of Virulence Genes, Antibiotic Resistance, Biofilm Formation, and Sequence Types in Clinical Isolates of Klebsiella pneumoniae	Mohsen Nazari	2024	Iran	402	1		1	1	1		1	1		_	_	_	PCR
	Comprehensive Genome Analysis of Colistin-Only-Sensitive KPC-2 and NDM1-1-Coproducing Klebsiella pneumoniae ST11 and Acinetobacter baumannii ST2 From a Critically Ill Patient With COVID-19 in Saudi Arabia: Whole Genome Sequencing (WGS) of K. pneumoniae ST11 and A. baumannii ST2	Ibrahim A. Al-Zahrani	2024	Saudi Arabia	1		1			1							1	WGS				1		1
	Comprehensive Genomic Characterization of a Drug-Resistant Klebsiella pneumoniae Clinical Isolate in Iraq Using Whole Genome Sequencing	Sarah MS Alsallameh	2024	Iraq	1	1		1								1		WGS
	Convergence of carbapenem resistance and hypervirulence in a highly-transmissible ST11 clone of K. pneumoniae: An epidemiological, genomic and functional study	Ping Li	2021	China	19	1	1	1	1	1		1		1			1	PCR
	Convergence of two serotypes within the epidemic ST11 KPC-producing Klebsiella pneumoniae creates the "Perfect Storm" in a teaching hospital	Chao Liu	2022	China	58	1	1	1	1	1				1			1	WGS
	Co-occurrence of klebsiella variicola and klebsiella pneumoniae both carrying blakpc from a respiratory intensive care unit patient	Lianjiang Huang	2021	China	1	1			1								1	WGS
	Co-Occurrence of Rare ArmA-, RmtB-, and KPC-2–Encoding Multidrug-Resistant Plasmids and Hypervirulence iuc Operon in ST11-KL47 Klebsiella pneumoniae	Ying Zhou	2022	China	2	1				1					_	_	_	WGS
	Co-occurrence of ST412 Klebsiella pneumoniae isolates with hypermucoviscous and non-mucoviscous phenotypes in a short-term hospitalized patient	Qinghua Liang	2024	China	8	1	1	1	1	1	1						1	WGS
	Co-occurrence of three different plasmids in an extensively drug-resistant hypervirulent Klebsiella pneumoniae isolate causing urinary tract infection	Xiaokui Zhu	2020	China	1		1	1									1	WGS											1
	Co-Production of NDM-1, CTX-M-9 Family and mcr-1 in a Klebsiella pneumoniae ST4564 Strain in China	Xinchun Wang	2021	China	1	1			1								1	NGS
	Core Genome Allelic Profiles of Clinical Klebsiella pneumoniae Strains Using a Random Forest Algorithm Based on Multilocus Sequence Typing Scheme for Hypervirulence Analysis	Peng Lan	2020	China	272	1	1	1	1			1		1			1	WGS
	Correlation between Antibiotics-Resistance, Virulence Genes and Genotypes among Klebsiella pneumoniae Clinical Strains Isolated in Guangzhou, China	Yi Lin Hu	2024	China	62	1	1	_	_	_	_	_	_	_	_	_	_	PCR-Multiplex
	Co-transfer of last-line antibiotic resistance and virulence operons by an IncFIBk-FII-X3-ColKP3 hybrid plasmid in Klebsiella pneumoniae	Congcong Liu	2022	China	1		1					1					1	WGS
	COVID-19 and fatal sepsis caused by hypervirulent klebsiella pneumoniae, Japan, 2020	Tomohiro Hosoda	2020	Japan	1		1		1	1							1	WGS
	Crippling of Klebsiella pneumoniae virulence by metformin, N-acetylcysteine and secnidazole	Shokri M Shafik	2023	Egypt	10	1				1					1			RT-qPCR																			1
	Cross-border spread of a mosaic resistance (OXA-48) and virulence (aerobactin) plasmid in Klebsiella pneumoniae: a European Antimicrobial Resistance Genes Surveillance Network investigation, Europe, February 2019 to October 2024	Marius Linkevicio	2025	_	604	1		1	1	1			1	1		1	1	WGS
	Deciphering the Epidemiological Characteristics and Molecular Features of blaKPC–2- or blaNDM–1-Positive Klebsiella pneumoniae Isolates in a Newly Established Hospital	Ruifei Chen	2021	China	35	1	1	1	1	1		1		1	1	1	1	WGS
	Detection and characterization of putative hypervirulent Klebsiella pneumoniae isolates in microbiological diagnostics	Bernd Neumann	2023	Germany	9		1	1	1	1		1		1			1	PCR-Multiplex
	Detection of hypervirulent Klebsiella pneumoniae (hvKp) strains directly from spiked blood cultures using a commercial Loop-Mediated isothermal amplification (LAMP) assay	Domingo F. Vecilla	2025	Spain	20		1	1	1	1		1	1	1	_	_	_	LAMP
	Detection of multiple hypervirulent Klebsiella pneumoniae strains in a New York City hospital through screening of virulence genes	AM Loro	2021	USA	18		1			1			1	1		1	1	qPCR
	Detection of Virulent genes Khe, iuc, rmp, magA in Klebsiella pneumoniae Isolated from Urinary Tract Infection	Burooj M. R. Al-Aajem	2021	Iraq	30	1		1								1	1	PCR
	Determination of the prevalence of hypervirulent Klebsiella pneumoniae strains in Northeast Iran, Mashhad	Hamideh Najafian	2025	Iran	187	1	1	1	1	1		1	1	1			1	PCR
	Difference in biofilm formation between carbapenem-resistant and carbapenem-sensitive Klebsiella pneumoniae based on analysis of mrkH distribution	Renchi Fang	2021	China	80	1			1	1			1	1	_	_	_	PCR
	Differences in molecular characteristics and expression of virulence genes in carbapenem-resistant and sensitive Klebsiella pneumoniae isolates in Ningbo, China	Min Jiang	2024	China	363	1	1	1	1	1		1		1	_	_	_	PCR
	Different effects of plasmids harboring blaOXA-232 between major and minor clones in Klebsiella pneumoniae	Yun Young Cho	2025	South Korea	39	1	1	_	_	_	_	_	_	_	_	_	_	RT-qPCR
	Dissemination of blaNDM-harboring plasmids in carbapenem-resistant and hypervirulent Klebsiella pneumoniae	Yihai Gu	2025	China	59	1	1	1	1	1				1			1	WGS
	Distribution of rmpA gene and biofilm formation among hypervirulent Klebsiella pneumoniae isolates from Ain Shams University Hospitals	Shimaa A Abdel Salam	2023	Egypt	80	1	1	1	1					1	_	_	_	PCR
	Distribution, characterization, and antibiotic resistance of hypervirulent Klebsiella pneumoniae isolates in a Chinese population with asymptomatic bacteriuria	Jun Li	2022	China	61	1	1	1									1	PCR
	Diversity in the Characteristics of Klebsiella pneumoniae ST101 of Human, Environmental, and Animal Origin	Sien De Koster	2022	Belgium	3	1								1			1	WGS
	Diversity of hypervirulent Klebsiella pneumoniae clones causing cryptogenic liver abscesses and metastatic complications in Argentina	Esteban C. Nannini	2024	Argentina	8		1			1		1					1	PCR
	Double blaKPC-2 copies quadrupled minimum inhibitory concentration of ceftazidime-avibactam in hospital-derived Klebsiella pneumoniae	Dakang Hu	2024	China	1	1		1									1	WGS									1
	Draft Genome Sequence and Biofilm Production of a Carbapenemase-Producing Klebsiella pneumoniae (KpR405) Sequence Type 405 Strain Isolated in Italy	Teresa Fasciana	2021	Italy	1	1				1				1			1	WGS		1
	Draft genome sequence of a carbapenemase-producing (NDM-1) and multidrug-resistant, hypervirulent Klebsiella pneumoniae ST11 isolate from Pakistan, with a non-hypermucoviscous phenotype associated with rmpA2 mutation	Wajiha Imtiaz	2021	Pakistan	1		1	1									1	WGS
	Dynamic Epidemiology and Virulence Characteristics of Carbapenem-Resistant Klebsiella pneumoniae in Wenzhou, China from 2003 to 2016	Yajie Zhao	2020	China	214	1	1	1	1	1				1	_	_	_	PCR																			1
	Early Response of Antimicrobial Resistance and Virulence Genes Expression in Classical, Hypervirulent, and Hybrid hvKp-MDR Klebsiella pneumoniae on Antimicrobial Stress	Anastasiia D Fursova	2021	Russia	70	1	1	1	1	1			1		_	_	_	WGS
	Effects of aerobactin-encoding gene iucB and regulator of mucoid phenotype rmpA on the virulence of Klebsiella pneumoniae causing liver abscess	Shixing Liu	2022	China	2		1					1			_	_	_	PCR
	Effects of chlorogenic acid on antimicrobial, antivirulence, and anti-quorum sensing of carbapenem-resistant Klebsiella pneumoniae	Lingbo Wang	2022	China	5		1	_	_	_	_	_	_	_	_	_	_	PCR
	Elucidating the effect of iron acquisition systems in Klebsiella pneumoniae on susceptibility to the novel siderophore-cephalosporin cefiderocol	Lana Daoud	2022	United Arab Emirates	103	1		1	1	1			1		_	_	_	PCR
	Elucidating the virulence genes harboured by carbapenemase- and non-carbapenemase-producing carbapenem-resistant Klebsiella pneumoniae rectal isolates from patients admitted to intensive care units using whole-genome sequencing in Kuwait	Amani H Al Fadhli	2022	Kuwait	6	1								1	_	_	_	WGS
	Emergence and clinical challenges of ST11-K64 carbapenem-resistant Klebsiella pneumoniae: molecular insights and implications for antimicrobial resistance and virulence in Southwest China	Linlin LI	2025	China	69		1	1	1	1				1			1	PCR
	Emergence and evolution of rare ST592 bla NDM-1-positive carbapenem-resistant hypervirulent Klebsiella pneumoniae in China	Huan Zhang	2025	China	2		1							1	_	_	_	WGS
	Emergence of a Fatal ST11-KL64 Tigecycline-Resistant Hypervirulent Klebsiella pneumoniae Clone Cocarrying blaNDM and blaKPC in Plasmids	Jinzhu Huang	2022	China	1		1			1							1	WGS
	Emergence of a NDM-1-producing ST25 Klebsiella pneumoniae strain causing neonatal sepsis in China	Junhui Zhao	2022	China	1		1			1					1			WGS
	Emergence of a novel sequence type carbapenem-resistant hypervirulent Klebsiella pneumoniae ST6417 harboring blaNDM-5 on the lncX3 plasmid	Junnian Liu	2024	China	1		1			1							1	WGS
	Emergence of an NDM-5-Producing Hypervirulent Klebsiella pneumoniae Sequence Type 35 Strain with Chromosomal Integration of an Integrative and Conjugative Element, ICEKp1	Zhen Shen	2021	China	1		1			1							1	WGS
	Emergence of an XDR and carbapenemase-producing hypervirulent Klebsiella pneumoniae strain in Taiwan	Yen-Hua Huang	2018	Taiwan	1		1							1			1	WGS									1
	Emergence of blaNDM-1 associated with the aac(6’)-ib-cr, acrB, cps, and mrkD genes in a clinical isolate of multi-drug resistant Klebsiella pneumoniae from Recife-PE, Brazil	Alexsandra Scavuzzi	2019	Brazil	1		1			1							1	PCR
	Emergence of Carbapenem-Resistant Serotype K1 Hypervirulent Klebsiella pneumoniae Strains in China	Rong Zhang	2015	China	11		1		1	1							1	PCR																			1
	Emergence of Ceftazidime–Avibactam Resistance and Decreased Virulence in Carbapenem-Resistant ST11 Klebsiella pneumoniae During Antibiotics Treatment	Mengxin Xu	2022	China	1	1								1			1	WGS
	Emergence of Colistin Resistance in Carbapenem-Resistant Hypervirulent Klebsiella pneumoniae Under the Pressure of Tigecycline	Yawei Zhang	2021	China	1		1			1					1			WGS
	Emergence of colistin-heteroresistant and carbapenem-resistant hypervirulent Klebsiella pneumoniae	Tao Wang	2023	China	2		1		1								1	WGS
	Exploring clonality and virulence gene associations in bloodstream infections using whole-genome sequencing and clinical data	Claudio Neidhöfer	2023	Germany	40	1				1					1	1	1	WGS
	Expansion and evolution of a virulent, extensively drug-resistant (polymyxin B-resistant), QnrS1-, CTX-M-2-, and KPC-2-producing Klebsiella pneumoniae ST11 international high-risk clone	Leonardo N. Andrade	2014	Brazil	7	1		1		1				1			1	PCR
	Evolution of Virulence, Fitness, and Carbapenem Resistance Transmission in ST23 Hypervirulent Klebsiella pneumoniae with the Capsular Polysaccharide Synthesis Gene wcaJ Inserted via Insertion Sequence Elements	Shuyi Wang	2022	China	4		1		1								1	WGS
	Evolution of Outbreak-Causing Carbapenem-Resistant Klebsiella pneumoniae ST258 at a Tertiary Care Hospital over 8 Years	Jane W Marsh	2019	USA	136	1						1		1			1	WGS
	Evolution of hypervirulence in carbapenem-resistant Klebsiella pneumoniae in China: A multicentre, molecular epidemiological analysis	Yawei Zhang	2020	China	1052		1		1	1				1		1	1	PCR
	Evolution of colistin resistance in the klebsiella pneumoniae complex follows multiple evolutionary trajectories with variable effects on fitness and virulence characteristics	Axel B Janssen	2020	Netherlands	3	1		1				1		1	_	_	_	WGS		1																		1
	Evolution of ceftazidime-avibactam resistance driven by variation in bla KPC-2 to bla KPC-190 during treatment of ST11-K64 hypervirulent Klebsiella pneumoniae	Zeshi Liu	2025	China	2		1		1								1	WGS
	Evolution and epidemiology of pks+Klebsiella pneumoniae: Global and local insights	Yunan Zhao	2025	China	873		1	1	1	1		1		1			1	PCR
	Evolution and Epidemiology of Multidrug-Resistant Klebsiella pneumoniae in the United Kingdom and Ireland	Danesh Moradigaravand	2017	United Kingdom	250	1				1					_	_	_	WGS
	Evidence of hypervirulent carbapenem-resistant Klebsiella pneumoniae in cats with urinary affections and associated humans in Egypt	Sarah M Hashem	2025	Egypt	25		1	1							_	_	_	PCR
	Evaluation of the Virulence Gene Irp2 in Iraqi Patients of Urinary Tract Infections and Other Community-Acquired Illnesses	Shahad Hisham Mahmood	2024	Iraq	62	1		1									1	PCR
	Evaluation of the impact of adaptation of Klebsiella pneumoniae clinical isolates to benzalkonium chloride on biofilm formation	Engy A. Elekhnawy	2021	Egypt	10	1		1	1	1			1		_	_	_	RT-PCR
	Evaluation of mrkD, pgaC and wcaJ as biomarkers for rapid identification of K. pneumoniae biofilm infections from endotracheal aspirates and bronchoalveolar lavage	Naveen K. Devanga	2024	India	66	1			1	1							1	RT-PCR																				1
	Evaluation of Klebsiella pneumoniae pathogenicity through holistic gene content analysis	Miyu Isogai	2024	Japan	168	1	1	1	1	1		1	1	1	_	_	_	WGS
	First report of invasive liver abscess syndrome with endophthalmitis caused by a K2 serotype ST2398 hypervirulent Klebsiella pneumoniae in Germany, 2016	C. Pichler	2017	Germany	1		1					1					1	WGS
	First report of Klebsiella pneumoniae co-producing OXA-181, CTX-M-55, and MCR-8 isolated from the patient with bacteremia	Haoyu Ge	2022	China	1	1				1							1	WGS
	Exploring the complex interplay of polymyxin resistance mechanisms, lipid A variations, and virulence factors in Escherichia coli and Klebsiella pneumoniae	Anelise Stella Ballaben	2025	Brazil	3	1		1		1			1	1	_	_	_	WGS
	First report of two rapid-onset fatal infections caused by a newly emerging hypervirulent K. Pneumonia ST86 strain of serotype K2 in China	Yibo Zhang	2015	China	2		1		1	1							1	PCR
	Exploring the genome and phenotype of multi-drug resistant Klebsiella Pneumoniae Of clinical origin	João Anes	2017	Ireland	11	1		_	_	_	_	_	_	_	_	_	_	WGS
	Exploring the resistome, virulome, and mobilome of multidrug-resistant Klebsiella pneumoniae isolates: deciphering the molecular basis of carbapenem resistance	Sidra Rahmat Ullah	2024	Pakistan	10	1	1	1		1				1	1		1	WGS	1																		1
	Exploring virulence characteristics of Klebsiella pneumoniae isolates recovered from a Greek hospital	Lázaro A. Gagaletsios	2025	Greece	23	1		1	1	1	1	1		1		1	1	WGS
	Exploring virulence factors, virulome, and multidrug resistance of Klebsiella pneumoniae strains isolated from patients with central Line-associated bloodstream infections	Mohab G. Sayed	2025	Egypt	10		1			1							1	PCR
	Extensive Expression of the Virulome Related to Antibiotic Genotyping in Nosocomial Strains of Klebsiella pneumoniae	Gloria Luz Paniagua	2023	Mexico	150	1	1	1	1	1		1		1	_	_	_	RT-qPCR
	Extensively Drug-Resistant Hypervirulent Klebsiella pneumoniae From a Series of Neonatal Sepsis in a Tertiary Care Hospital, India	Tuhina Banerjee	2021	India	9					1					1			PCR
	Fecal Klebsiella pneumoniae Carriage Is Intermittent and of High Clonal Diversity	Sarah Lepuschitz	2020	Austria	80	1						1					1	WGS
	Genome-based analysis of Carbapenemase-producing Klebsiella pneumoniae isolates from German hospital patients, 2008-2014	Laura Becker	2018	Germany	107	1	1	1	1	1							1	WGS
	Genomic analysis and antimicrobial activity of β-lactam/β-lactamase inhibitors and other agents against KPC-producing Klebsiella pneumoniae clinical isolates from Brazilian hospitals	Carlos Henrique Camargo	2023	Brazil	97	1		1	1	1				1	_	_	_	WGS
	Genomic Analysis and Molecular Characteristics in Carbapenem-Resistant Klebsiella pneumoniae Strains	Suying Zhao	2022	China	51	1	1	1	1	1				1			1	PCR
	Genomic Analysis and Virulence Assessment of Hypervirulent Klebsiella pneumoniae K16-ST660 in Severe Cervical Necrotizing Fasciitis	jun huang	2024	China	6		1		1			1		1			1	PCR																			1
	Genomic and Phenotypic Analysis of Persistent Carbapenem-Resistant Klebsiella pneumoniae Isolates from a 5-Year Hospitalized Patient	Zhiqiang Yang	2020	China	9	1			1			1					1	WGS
	Genomic and molecular characterization of a ceftazidime-avibactam resistant Klebsiella pneumoniae strain isolated from a Chinese tertiary hospital	Yanye Tu	2025	China	1	1		1									1	WGS
	Genomic and immunocyte characterisation of bloodstream infection caused by Klebsiella pneumoniae	Wei Yu	2024	China	173	1				1							1	WGS																				1
	Genomic and clinical characterisation of multidrug-resistant carbapenemase-producing ST231 and ST16 Klebsiella pneumoniae isolates colonising patients at Siriraj hospital, Bangkok, Thailand from 2015 to 2017	Adhiratha Boonyasiri	2021	Thailand	39	1		1	1	1							1	WGS
	Genomic and antigenic diversity of colonizing Klebsiella pneumoniae isolates mirrors that of invasive isolates in Blantyre, Malawi	Joseph M Lewis	2022	Malawi	203	1						1		1			1	WGS
	Genomic analysis of virulent, multidrug resistant Klebsiella pneumoniae and Klebsiella oxytoca from bloodstream infections, South Africa	Bakoena A. Hetsa	2025	South Africa	10		1			1						1	1	WGS
	Genomic analysis of the international high-risk clonal lineage Klebsiella pneumoniae sequence type 395	Elvira R Shaidullina	2023	_	282		1	1	1	1			1		_	_	_	WGS
	Genomic analysis of the first KPC-producing Klebsiella pneumoniae isolated from a patient in Riyadh: A new public health concern in Saudi Arabia	Majed F. Alghoribi	2020	Saudi Arabia	1	1		1									1	WGS
	Epidemicity and clonal replacement of hypervirulent carbapenem-resistant Klebsiella pneumoniae with diverse pathotypes and resistance profiles in a hospital	Na Tang	2023	China	110		1	1	1		1						1	PCR
	Epidemiological and Antimicrobial Resistant Patterns, and Molecular Mechanisms of Carbapenem-Resistant Klebsiella pneumoniae Infections in ICU Patients	Fanbo Lu	2023	China	83	1			1	1				1			1	PCR
	Epidemiological and Molecular Characteristics of blaNDM-1 and blaKPC-2 Co-Occurrence Carbapenem-Resistant Klebsiella pneumoniae	Fang Rong	2023	China	18		1	1	1	1				1	1	1	1	WGS
	Epidemiological characteristics an outbreak of ST11 multidrug-resistant and hypervirulent Klebsiella pneumoniae in Anhui, China	Zhien He	2022	China	39	1	1	_	_	_	_	_	_	_	_	_	_	WGS
	Epidemiological Characteristics of OXA-232-Producing Carbapenem-Resistant Klebsiella pneumoniae Strains Isolated during Nosocomial Clonal Spread Associated with Environmental Colonization	Xinhong Han	2022	China	117	1	1	1	1	1				1			1	WGS
	Epidemiological characteristics of SHV, cmlv, and FosA6-producing carbapenem-resistant Klebsiella pneumoniae based on whole genome sequences in Jiangsu, China	Jiaying Zhu	2023	China	13	1	1	1	1	1							1	WGS
	Epidemiological Features of Klebsiella pneumoniae Infection in the Hepatobiliary System of Patients in Yantai, China, Based on Clinical and Genetic Analyses	Fengzhen Yang	2022	China	88	1	1					1		1			1	WGS
	Epidemiological features of nosocomial Klebsiella pneumoniae: virulence and resistance determinants	Zafer Mai M	2021	Egypt	100	1	1		1	1			1				1	PCR
	Epidemiology and molecular characterization of carbapenem-resistant Klebsiella pneumoniae isolated from neonatal intensive care units in General Hospital of Ningxia Medical University, China, 2017-2021	Zhuoran Qiu	2024	China	46	1	1	1	1	1				1	1			PCR
	Epidemiology and Whole-Genome Analysis of NDM-1-Producing Klebsiella pneumoniae KP3771 from Tunisia	Mansour Wejdene	2019	Tunisia	1	1		1									1	WGS
	Epidemiology of carbapenem-resistant Klebsiella pneumoniae ST15 of producing KPC-2, SHV-106 and CTX-M-15 in Anhui, China	Colgar zhao	2022	China	13	1		1	1	1							1	WGS																		1
	ESBL-Producing Escherichia coli and Klebsiella pneumoniae Exhibit Divergent Paths During In-Human Evolution Towards Carbapenem Resistance	Michelle Chioma Kalu	2025	USA	90	1	1	1	1	1			1		_	_	_	WGS
	Essential oils as capsule disruptors: enhancing antibiotic efficacy against multidrug-resistant Klebsiella pneumoniae	Azza Salah Demerdash	2024	Egypt	25		1	1		1				1			1	PCR																			1
	EtcABC, a Putative EII Complex, Regulates Type 3 Fimbriae via CRP-cAMP Signaling in Klebsiella pneumoniae	Novaria Sari Dewi	2019	Taiwan	2	1		1		1					_	_	_	RT-qPCR
	Evaluating molecular epidemiology of carbapenem non-susceptible Klebsiella pneumoniae isolates with MLST, MALDI-TOF MS, PFGE	Yunus Emre Ibik	2023	Turkey	32	1		1	1	1								PCR
	Enterobacterales use capsules, transporters, mobile genetic elements, and other evolutionary adaptations to survive antibiotics exposure in the absence of resistance genes	Masego Mmatli	2025	South Africa	6	1		_	_	_	_	_	_	_	_	_	_	WGS	1		1				1													1
	Enhanced invasion and survival of antibiotic- resistant Klebsiella pneumoniae pathotypes in host cells and strain-specific replication in blood	Kathleen Klaper	2025	Germany	6	1	1	1	1	1					_	_	_	PCR
	Endogenous endophthalmitis caused by ST66-K2 hypervirulent Klebsiella pneumoniae, United States	Edwin Kamau	2021	USA	1		1							1			1	WGS
	Endogenous endophthalmitis caused by a multidrug-resistant hypervirulent Klebsiella pneumoniae strain belonging to a novel single locus variant of ST23: first case report in China	Min X	2018	China	1		1							1			1	WGS
	Emergence of two novel sequence types (3366 and 3367) NDM-1- and OXA-48-co-producing K. pneumoniae in Italy	Floriana Gona	2019	Italy	13	1		1		1		1			1			WGS
	Emergence of tigecycline nonsusceptible and imp-4 carbapenemase-producing k2-st65 hypervirulent klebsiella pneumoniae in china	Yawei Zhang	2021	China	2		1		1	1							1	WGS
	Emergence of ST11-KL64 carbapenem-resistant hypervirulent Klebsiella Pneumoniae isolates harboring blaKPC−2 and iucA from a tertiary teaching hospital in Western China	Haojun Chen	2025	China	68	1	1		1	1				1			1	PCR
	Emergence of population heterogeneity in Klebsiella pneumoniae with a blaOXA-232-harboring plasmid: carbapenem resistance, virulence, and fitness	Yun Young Cho	2025	South Korea	2	1				1					_	_	_	WGS
	Emergence of polymyxin B-heteroresistant hypervirulent Klebsiella pneumoniae from an individual in the community with asymptomatic bacteriuria	Jun Li	2022	China	1		1	1									1	WGS
	Emergence of OXA-48-producing hypervirulent Klebsiella pneumoniae strains in Taiwan	Yi-Tsung Lin	2023	Taiwan	3		1			1		1					1	WGS											1
	Emergence of NDM-5-producing carbapenem-resistant klebsiella pneumoniae and sim-producing hypervirulent klebsiella pneumoniae isolated from aseptic body fluid in a large tertiary hospital, 2017–2018: Genetic traits of blandm-like and blasim-like genes as determined by NGS	Qi Li	2020	China	12	1	1			1	1			1			1	PCR
	Emergence of Multidrug Resistant Hypervirulent ST23 Klebsiella pneumoniae: Multidrug Resistant Plasmid Acquisition Drives Evolution	Chaitra Shankar	2020	India	2		1			1							1	WGS
	Emergence of mcr-8.1-bearing MDR-hypervirulent Klebsiella pneumoniae ST307	Jie Sheng	2024	Armenia	4	1	1	1	1	1							1	WGS
	Emergence of KPC-2 and NDM-5-coproducing hypervirulent carbapenem-resistant Klebsiella pneumoniae with high-risk sequence types ST11 and ST15	Ying Zhou	2024	China	2		1		1								1	WGS
	Emergence of hypervirulent ceftazidime/ avibactam-resistant klebsiella pneumoniae isolates in a Chinese tertiary hospital	Dan Li	2020	China	19	1	1	1	1	1				1	_	_	_	PCR
	Emergence of hypervirulent and carbapenem-resistant Klebsiella pneumoniae from 2014 - 2021 in Central and Eastern China: a molecular, biological, and epidemiological study	Chunyang W	2024	China	109		1		1	1							1	WGS
	Emergence of Hybrid Resistance and Virulence Plasmids Harboring New Delhi Metallo-β-Lactamase in Klebsiella pneumoniae in Russia	Polina Starkova	2021	Russia	9		1										1	WGS
	Emergence of Extensively Drug-Resistant and Hypervirulent KL2-ST65 Klebsiella pneumoniae Harboring blaKPC-3 in Beijing, China	Chao Liu	2022	China	10		1	1	1	1							1	WGS
	First Report of Virulence Factors in Carbapenem-resistant Klebsiella pneumoniae from Maharashtra, India	Desai Deepali	2024	India	15	1		1	1	1			1				1	PCR											1												1
	First two cases of severe multifocal infections caused by Klebsiella pneumoniae in Switzerland: characterization of an atypical non-K1/K2-serotype strain causing liver abscess and endocarditis	Baharak Babouee Flury	2017	Switzerland	2		1	1	1	1		1		1			1	PCR
	Frequency of iron uptake proteins related genes among Klebsiella pneumoniae isolates	Tahereh Elhaki	2020	Iran	150	1		1							_	_	_	PCR
	Frequency of virulence factors in high biofilm formation blaKPC-2 producing Klebsiella pneumoniae strains from hospitals	Li Fu	2018	China	43		1	1	1	1			1		_	_	_	PCR																			1
	Fur-dependent MrkHI regulation of type 3 fimbriae in Klebsiella pneumoniae CG43	Chien-Chen Wu	2012	Taiwan	1		1					1			_	_	_	RT-qPCR
	Fusion plasmid enhanced the endemic extensively drug resistant Klebsiella pneumoniae clone ST147 harbored blaOXA-48 to acquire the hypervirulence and cause fatal infection	Chao Liu	2023	China	6	1	1	1	1	1							1	WGS
	Gastrointestinal carriage of Klebsiella pneumoniae in a general adult population: a cross-sectional study of risk factors and bacterial genomic diversity	Niclas Raffelsberger	2021	Norway	484	1	1					1					1	WGS
	Gene Expression of kfu gene of Klebsiella Pneumonia Isolated from Clinical and Environmental Samples	Al-Mousawi, Mungith	2021	Iraq	43	1		1							_	_	_	PCR
	Genetic and Phenotypic Characterization of Multidrug-Resistant Klebsiella pneumoniae from Liver Abscess	Changrui Qian	2023	China	395		1			1		1	1					WGS
	Genetic Characterisation of Colistin Resistant Klebsiella pneumoniae Clinical Isolates From North India	Sanjay Singh	2021	India	22	1		1	1	1			1	1		1	1	PCR
	Genetic Characterization of an ST5571 Hypervirulent Klebsiella pneumoniae Strain Co-Producing NDM-1, MCR-1, and OXA-10 Causing Bacteremia	Xiaolong Ma	2022	China	1		1			1							1	WGS
	Genetic diversity and evolution of the virulence plasmids encoding aerobactin and salmochelin in Klebsiella pneumoniae	Tian Dongxing	2021	China	171		1	_	_	_	_	_	_	_	_	_	_	WGS
	Genetic Diversity and Pathogenic Features in Klebsiella pneumoniae Isolates from Patients with Pyogenic Liver Abscess and Pneumonia	Lin Gan	2020	China	232	1	1		1			1			_	_	_	WGS
	Genetic diversity, drug resistance, and biofilm formation in Klebsiella pneumoniae associated with nosocomial infection in Pelotas, RS, Brazil	Daniela R. Wozeak	2025	Brazil	28	1		1	1	1					_	_	_	PCR
	Genetic fingerprinting and profile analysis of virulence genes in XDR clinical isolates of Klebsiella Pneumoniae	LI Badger-Emeka	2022	Saudi Arabia	30	1	1	1	1	1			1	1	_	_	_	PCR-Multiplex
	Genetic, virulence, and antimicrobial resistance characteristics associated with distinct morphotypes in ST11 carbapenem-resistant Klebsiella pneumoniae	Tao Chen	2024	China	1		1			1							1	WGS	1	1		1																	1	1		1			1
	Genome analysis of an OXA-48-producing carbapenem- and colistin-resistant Klebsiella pneumoniae sequence type 11 clone isolated from an inpatient	Negin Bolourchi	2021	Iran	1	1			1								1	WGS	1	1						1												1
	Genome Characterization of Carbapenem-Resistant Hypervirulent Klebsiella pneumoniae Strains, Carrying Hybrid Resistance-Virulence IncHI1B/FIB Plasmids, Isolated from an Egyptian Pediatric ICU	Heba A. Hammad	2025	Egypt	2		1		1							1		WGS
	Genome drafting of nosocomial infection CRE Klebsiella pneumoniae confirming resistance to colistin and eravacycline, carrying bla NDM-1, mcr-1, and bla KPC-2, in neonatology from November to December 2023	Xin Long Zhou	2024	China	3		1			1				1	1			WGS												1
	Genome dynamics of high-risk resistant and hypervirulent Klebsiella pneumoniae clones in Dhaka, Bangladesh	Hussain Arif	2023	Bangladesh	32	1	1	1						1	_	_	_	WGS
	FimK regulation on the expression of type 1 fimbriae in Klebsiella pneumoniae CG43S3	Zhe-Chong Wang	2013	Taiwan	1	1						1			_	_	_	RT-qPCR
	First Description of Ceftazidime/Avibactam Resistance in a ST13 KPC-70-Producing Klebsiella pneumoniae Strain from Portugal	Gabriel Mendes	2022	Portugal	1		1							1			1	WGS
	Genome sequence of the hypervirulent ST65 Klebsiella pneumoniae isolate carrying mcr-8 from China	Weili Zhang	2024	China	1		1		1						_	_	_	WGS
	Genome sequencing and comparative analysis of an NDM-1-producing Klebsiella pneumoniae ST15 isolated from a refugee patient	Tamara Salloum	2017	Lebanon	1	1		1									1	WGS
	Genomic characterization and comparative analysis of antibiotic resistance and virulence in Bangladeshi and global Klebsiella pneumoniae ST48 strains	Sudipta Chowdhury	2025	Bangladesh	51	1		1								1		WGS
	Genomic characterization of an ESBL-producing Klebsiella pneumoniae ST37 recovered from a hospitalized patient in Armenia	Siyu Lu	2025	Armenia	1	1						1			_	_	_	WGS
	Genomic characterization of carbapenem and colistin-resistant Klebsiella pneumoniae isolates from humans and dogs	Pachanon Ruttana	2024	Thailand	6	1		1							_	_	_	WGS
	Genomic characterization of colistin-resistant Klebsiella pneumoniae isolated from intensive care unit patients in Egypt	Eriny T. Attalla	2023	Egypt	17	1		1	1	1			1	1	1		1	WGS
	Genome sequencing and comparative analysis of three hypermucoviscous Klebsiella pneumoniae strains isolated in Russia	Angelina A. Kislichkina	2017	Russia	3		1		1		1							WGS
	Genomic characterization of Klebsiella pneumoniae carbapenemase-producing Klebsiella pneumoniae (KPC-Kp) strains circulating in three university hospitals in Northern Italy over three years	Valeria Fox	2024	Italy	87	1		1		1				1			1	WGS
	Genome sequencing and comparative genome analysis of 6 hypervirulent Klebsiella pneumoniae strains isolated in China	Ling Du	2021	China	6		1		1	1		1					1	WGS
	Genomic Characterization of Multidrug-Resistant Extended Spectrum β-Lactamase-Producing Klebsiella pneumoniae from Clinical Samples of a Tertiary Hospital in South Kivu Province, Eastern Democratic Republic of Congo	Leonid M. Irenge	2023	Democratic Republic of the Congo	37	1		1		1			1	1	_	_	_	WGS
	Genome Sequencing and Comparative Genomic Analysis of Multidrug-Resistant Klebsiella pneumoniae in a Neurological Intensive Care Unit	Xiaodong Yuan	2025	China	1	1	1	1	1								1	WGS
	Genomic epidemiology and temperature dependency of hypermucoviscous Klebsiella pneumoniae in Japan	Mi Nguyen-Tra Le	2022	Japan	156	1	1	1	1	1		1		1	_	_	_	WGS
	Genome sequencing unveils blaKPC-2-harboring plasmids as drivers of enhanced resistance and virulence in nosocomial Klebsiella pneumoniae	Xinhong Han	2024	China	237	1			1			1					1	WGS
	Genomic Epidemiology of Carbapenem-Resistant Klebsiella in Qatar: Emergence and Dissemination of Hypervirulent Klebsiella pneumoniae Sequence Type 383 Strains	Clement Kin-Ming Tsui	2023	Qatar	80	1	1	1	1	1				1	_	_	_	WGS
	Genomic Epidemiology of ESBL- and Carbapenemase-Producing Enterobacterales in a Spanish Hospital: Exploring the Clinical-Environmental Interface	Sandra Martínez-Álvarez	2025	Spain	18	1		1	1	1		1			_	_	_	WGS
	Genomic epidemiology of hypervirulent carbapenem-resistant Klebsiella pneumoniae at Jinshan local hospital, Shanghai, during 2014–2018	Ming-Quan Guo	2023	China	155		1	1	1	1				1	_	_	_	WGS
	Genome-Based Analysis of a Sequence Type 1049 Hypervirulent Klebsiella pneumoniae Causing Bacteremic Neck Abscess	Peng Lan	2021	China	1		1			1				1			1	WGS
	Genomic evolution and dissemination of non-conjugative virulence plasmid of ST65 carbapenem-resistant and hypervirulent Klebsiella pneumoniae strains in a Chinese hospital	Tian Dongxing	2025	China	2		1		1						_	_	_	WGS
	Genomic evolution and local epidemiology of Klebsiella pneumoniae from a major hospital in Beijing, China, over a 15 year period: dissemination of known and novel high-risk clones	Mattia Palmieri	2021	China	299	1	1	1	1	1		1	1	1	_	_	_	WGS
	Genomic Evolution of ST11 Carbapenem-Resistant Klebsiella pneumoniae from 2011 to 2020 Based on Data from the Pathosystems Resource Integration Center	Na Zhang	2022	China	386	1		1	1	1		1	1	1	_	_	_	WGS
	Genomic evolution of the globally disseminated multidrug-resistant Klebsiella pneumoniae clonal group 147	Carla Rodrigues	2022	_	218	1	1	_	_	_	_	_	_	_	_	_	_	WGS
	Genomic insight of extremely drug-resistant Klebsiella pneumoniae ST5378 from a paediatric bloodstream infection	Rajesh Kumar Sahoo	2023	India	1	1				1						1		WGS
	Genomic insights into in-ICU emergence of last-resort antimicrobial resistance in a rare, carbapenem resistant, ST16 Klebsiella pneumoniae strain from Jodhpur, India	Ardhendu Chakrabortty	2024	India	2	1		1		1							1	WGS
	Genomic Insights Into Molecular Characteristics and Phylogenetic Linkage Between the Cases of Carbapenem-Resistant Klebsiella pneumoniae From a Non-tertiary Hospital in China: A Cohort Study	Cuifen Shen	2023	China	45	1		1	1	1			1				1	WGS
	Genomic insights into the evolution and mechanisms of carbapenem-resistant hypervirulent Klebsiella pneumoniae co-harboring blaKPC and blaNDM: implications for public health threat mitigation	Qian Wang	2024	China	5		1		1								1	WGS										1
	Genomic Investigation of Carbapenem-Resistant Klebsiella pneumonia Colonization in an Intensive Care Unit in South Africa	Osama Madni	2021	South Africa	8	1						1					1	WGS			1				1
	Genomic Profile of a Multidrug-Resistant Klebsiella pneumoniae Strain Isolated from a Urine Specimen	Jonathan Arauz-Cabrera	2024	Mexico	1	1		1							_	_	_	WGS
	Genomic Study of Chromosomally and Plasmid-Mediated Multidrug Resistance and Virulence Determinants in Klebsiella Pneumoniae Isolates Obtained from a Tertiary Hospital in Al-Kharj, KSA	Ehssan Moglad	2022	Saudi Arabia	4	1	1	1		1				1	_	_	_	WGS
	Genomic surveillance for multidrug-resistant or hypervirulent Klebsiella pneumoniae among United States bloodstream isolates	Travis J Kochan	2022	USA	104	1	1			1					_	_	_	WGS
	Genomic surveillance indicates clonal replacement of hypervirulent Klebsiella pneumoniae ST881 and ST29 lineage strains in vivo	Ning Liu	2024	China	3		1				1						1	WGS
	Genomic Surveillance of Carbapenem-Resistant Klebsiella pneumoniae from a Major Public Health Hospital in Singapore	Jocelyn Qi-Min Teo	2022	Singapore	575	1		1	1	1		1	1	1			1	WGS
	Genomic surveillance of carbapenem-resistant Klebsiella pneumoniae reveals a prolonged outbreak of extensively drug-resistant ST147 NDM-1 during the COVID-19 pandemic in the Apulia region (Southern Italy)	Daniela Loconsole	2024	Italy	27		1			1							1	WGS
	Genomics and Virulence of Klebsiella pneumoniae Kpnu95 ST1412 Harboring a Novel Incf Plasmid Encoding Blactx-M-15 and Qnrs1 Causing Community Urinary Tract Infection	Ayala Gancz	2021	Israel	1	1		1									1	WGS
	Genomic Analysis of Multidrug-Resistant Hypervirulent (Hypermucoviscous) Klebsiella pneumoniae Strain Lacking the Hypermucoviscous Regulators (rmpA/rmpA2)	Hisham N Altayb	2022	Sudán	1		1	1									1	WGS
	Genomic Analysis of KPC-2-Producing Klebsiella pneumoniae ST11 Isolates at the Respiratory Department of a Tertiary Care Hospital in Beijing, China	Ling Guo	2022	China	152	1	1	1	1	1							1	WGS
	Genomic analysis of diversity, population structure, virulence, and antimicrobial resistance in Klebsiella pneumoniae, an urgent threat to public health	Kathryn E. Holt	2015	China	152	1	1	1	1	1					_	_	_	WGS
	Genotypic characterization of hypervirulent Klebsiella pneumoniae (hvKp) in a tertiary care Indian hospital	Birasen Behera	2024	India	14		1	1	1				1	1			1	PCR
	Genotypic Characterization of Klebsiella pneumoniae Isolated from Human and Sheep in Al-Qadisiyah Province, Iraq	Alvassari	2019	Iraq	11		1	1									1	PCR
	Genotypic diversity and virulence factors of Klebsiella pneumoniae in a North Indian tertiary care hospital	Akshika Sharma	2024	India	29	1	1	1	1	1				1	1	1	1	PCR
	Genotypic identification of hypervirulent Klebsiella pneumoniae in Anbar, Iraq	Al-Fahdawi	2023	Iraq	100	1	1	1		1			1		_	_	_	PCR
	Geographical distribution, disease association and diversity of Klebsiella pneumoniae K/L and O antigens in India: roadmap for vaccine development	Varun Shamanna	2024	India	1072	1	1	1	1	1	1			1		1	1	WGS
	Great Plasticity in a Great Pathogen: Capsular Types, Virulence Factors and Biofilm Formation in ESBL-Producing Klebsiella pneumoniae from Pediatric Infections in Uruguay	Lucía Araújo	2024	Uruguay	40	1		1		1	1			1		1		PCR
	Healthcare Facilities as Potential Reservoirs of Antimicrobial Resistant Klebsiella pneumoniae: An Emerging Concern to Public Health in Bangladesh	Zahid Hayat Mahmud	2022	Bangladesh	67	1								1	_	_	_	PCR
	High frequency of acquired virulence factors in carbapenemase-producing Klebsiella pneumoniae isolates from a large German university hospital, 2013-2021	Janko Sattler	2024	Germany	104	1		1	1	1		1	1	1	_	_	_	WGS
	High genome diversity of Klebsiella pneumoniae strains isolated from a Chinese traditional medicine hospital in Jiangsu province, China, from 2023 to 2024	Yitong Wang	2025	China	117	1	1	1	1	1		1		1			1	WGS
	High prevalence of 16S rRNA methylase RmtB among CTX-M extended-spectrum β-lactamase-producing Klebsiella pneumoniae from Islamabad, Pakistan	Muhammad Asif Habeeb	2013	Pakistan	25	1		1									1	PCR																			1
	High Prevalence of Multidrug-Resistant Klebsiella pneumoniae Harboring Several Virulence and β-Lactamase Encoding Genes in a Brazilian Intensive Care Unit	Roumayne L Ferreira	2019	Brazil	25	1		1	1	1	1	1	1	1		1	1	PCR
	Higher Virulence Renders K2 Klebsiella pneumoniae a Stable Share Among Those from Pyogenic Liver Abscess	Min Dong	2024	China	67		1		1	1		1		1	_	_	_	PCR
	Horizontal gene transfer via OMVs co-carrying virulence and antimicrobial-resistant genes is a novel way for the dissemination of carbapenem-resistant hypervirulent Klebsiella pneumoniae	Ping Li	2022	China	1		1						1				1	PCR
	Hybrid Genome Assembly and Annotation of a Pandrug-Resistant Klebsiella pneumoniae Strain Using Nanopore and Illumina Sequencing	Zhi Ruan	2020	China	1	1		1									1	WGS
	Hybrid Plasmids Encoding Antimicrobial Resistance and Virulence Traits Among Hypervirulent Klebsiella pneumoniae ST2096 in India	Chaitra Shankar	2022	India	9		1			1							1	WGS
	Hypermucoviscosity, rmpA, and aerobactin are associated with community-acquired Klebsiella pneumoniae bacteremic isolates causing liver abscess in Singapore	Thean Yen Tan	2019	Singapore	129		1			1							1	PCR
	Hypermucoviscous Klebsiella pneumoniae: A challenge in community acquired infection	Javier Sánchez-López	2019	Spain	4		1	1		1		1		1				PCR								1
	Hypervirulence and biofilm production in KPC-2-producing Klebsiella pneumoniae CG258 isolated in Brazil	Araújo Bruna	2018	Brazil	11	1	1	1		1	1	1					1	WGS
	Hypervirulence and Multiresistance to Antibiotics in Klebsiella pneumoniae Strains Isolated from Patients with Hospital- and Community-Acquired Infections in a Mexican Medical Center	Areli Bautista-Cerón	2022	Mexico	150	1	1		1	1		1		1	_	_	_	PCR-Multiplex		1
	Hypervirulence Markers Among Non-ST11 Strains of Carbapenem- and Multidrug-Resistant Klebsiella pneumoniae Isolated From Patients With Bloodstream Infections	Ping Shen	2020	China	11	1	1			1							1	WGS
	Hypervirulent and hypermucoviscous extended-spectrum β-lactamase-producing Klebsiella pneumoniae and Klebsiella variicola in Chile	F. Morales-León	2020	Chile	146		1			1							1	WGS
	Hypervirulent Capsular Serotypes K1 and K2 Klebsiella pneumoniae Strains Demonstrate Resistance to Serum Bactericidal Activity and Galleria mellonella Lethality	Basaier AL-Busaidi	2024	Omán	4		1	1						1	_	_	_	WGS
	Hypervirulent carbapenem-susceptible klebsiella pneumoniae ST412/K57 with strong biofilm formation: association with gas gangrene and sepsis	Wenhao Wu	2024	China	1		1			1				1			1	WGS		1
	Hypervirulent Klebsiella pneumoniae (hypermucoviscous and aerobactin positive) infection over 6 years in the elderly in China: Antimicrobial resistance patterns, molecular epidemiology and risk factor	Chao Liu	2019	China	175	1	1	1	1	1				1			1	PCR
	Hypervirulent Klebsiella pneumoniae causing bloodstream infections in Hungary	Fatma A. Mohamed	2025	Hungary	157	1	1			1							1	PCR
	Hypervirulent Klebsiella pneumoniae Causing Neonatal Bloodstream Infections: Emergence of NDM-1-Producing Hypervirulent ST11-K2 and ST15-K54 Strains Possessing pLVPK-Associated Markers	Subhankar Mukherjee	2023	India	28		1			1					1			PCR																				1
	Hypervirulent Klebsiella pneumoniae clones causing bacteraemia in adults in a teaching hospital in Barcelona, Spain (2007-2013)	Cubero M	2015	Spain	878	1	1			1							1	PCR
	Hypervirulent Klebsiella pneumoniae is emerging as an increasingly prevalent K. pneumoniae pathotype responsible for nosocomial and healthcare-associated infections in Beijing, China	Chao Liu	2020	China	158	1	1	1	1	1	1		1	1			1	PCR
	HYPERVIRULENT KLEBSIELLA PNEUMONIAE OSTEOMYELITIS IN A CHILD	Yamaki, Dr. Ryoichi	2025	Japan	1		1							1	1			WGS
	Within-host resistance evolution of a fatal ST11 hypervirulent carbapenem-resistant Klebsiella pneumoniae	Danni Pu	2023	China	12	1	1		1	1				1			1	RT-qPCR
	Within-Host Resistance and Virulence Evolution of a Hypervirulent Carbapenem-Resistant Klebsiella pneumoniae ST11 Under Antibiotic Pressure	Cong Zhou	2023	China	4		1		1								1	WGS
	Within-Host Genotypic and Phenotypic Diversity of Contemporaneous Carbapenem-Resistant Klebsiella pneumoniae from Blood Cultures of Patients with Bacteremia	Shaoji Cheng	2022	USA	60	1				1							1	WGS		1
	Widespread Detection of Yersiniabactin Gene Cluster and Its Encoding Integrative Conjugative Elements (ICEKp) among Nonoutbreak OXA-48-Producing Klebsiella pneumoniae Clinical Isolates from Spain and the Netherlands	Afif P Jati	2023	_	114	1		1	1	1		1	1		_	_	_	WGS																			1
	Whole-Genome-Sequencing characterization of bloodstream infection-causing hypervirulent Klebsiella pneumoniae of capsular serotype K2 and ST374	Xiaoli Wang	2018	China	128	1	1	1	1	1		1	1	1			1	PCR
	Whole-Genome Sequencing Revealed the Fusion Plasmids Capable of Transmission and Acquisition of Both Antimicrobial Resistance and Hypervirulence Determinants in Multidrug-Resistant Klebsiella pneumoniae Isolates	Andrey Shelenkov	2023	Russia	4	1	1		1								1	WGS									1
	Whole-genome sequencing of Klebsiella pneumoniae MDR circulating in a pediatric hospital setting: a comprehensive genome analysis of isolates from Guayaquil, Ecuador	I. Mejía-Limones	2024	Ecuador	14	1		1		1					1	1		WGS			1
	Wholegenome sequencing of human clinical Klebsiella pneumoniae isolates reveals misidentification and misunderstandings of Klebsiella pneumoniae, Klebsiella variicola, and Klebsiella quasipneumoniae	Long, S. Wesley	2017	USA	40	1		1	1	1		1		1			1	WGS
	Whole-genome sequencing of Egyptian multidrug-resistant Klebsiella pneumoniae isolates: a multi-center pilot study	May Sherif	2021	Egypt	39	1	1	1	1	1			1		_	_	_	WGS
	Whole-Genome Sequencing and Comparative Genomics Analysis of a Newly Emerged Multidrug-Resistant Klebsiella pneumoniae Isolate of ST967	Jie Sheng	2023	Armenia	8	1		1	1	1		1						WGS
	Whole-Genome Sequencing and Bioinformatics Analysis of ESBL- producing Klebsiella pneumoniae in a Ghanaian teaching hospital	Esther Eyram Asare	2025	Ghana	10	1						1		1				WGS
	Whole-genome sequence of a novel sequence type 3136 carbapenem-resistant klebsiella pneumoniae strain isolated from a hospitalized patient in durban, South Africa	Yogandree Ramsamy	2018	South Africa	1	1						1					1	WGS	1	1
	Whole Genome Sequencing Reveals Presence of High-Risk Global Clones of Klebsiella pneumoniae Harboring Multiple Antibiotic Resistance Genes in Multiple Plasmids in Mwanza, Tanzania	Vitus Silago	2022	Tanzania	34	1				1					1			WGS			1				1
	Whole genome sequencing reveals high-resolution epidemiological links between clinical and environmental Klebsiella pneumoniae	Chakkaphan Runcharoen	2017	Thailand	48	1	1	_	_	_	_	_	_	_	_	_	_	WGS
	Whole Genome Sequencing of Pediatric Klebsiella pneumoniae Strains Reveals Important Insights Into Their Virulence-Associated Traits	Mauricio Flores-Valdez	2021	Mexico	38	1	1			1						1		WGS		1
	Whole genome sequencing of OXA-232-producing wzi93-KL112-O1 carbapenem-resistant Klebsiella pneumoniae in human bloodstream infection co-harboring chromosomal ISEcp1-based bla CTX-M-15 and one rmpA2-associated virulence plasmid	Chongmei Tian	2022	China	1	1				1							1	WGS
	Whole genome sequencing of Klebsiella pneumoniae clinical isolates sequence type 627 isolated from Egyptian patients	Shymaa Enany	2022	Egypt	4		1	1		1					_	_	_	WGS			1				1
	Whole genome sequencing based prediction of antimicrobial resistance evolution among the predominant bacterial pathogens of diabetic foot ulcer	Vipina Vinod TN	2025	India	1		1							1			1	WGS
	Whole genome sequencing and genotyping Klebsiella pneumoniae multi-drug resistant hospital isolates from Western Kenya	Victor Dinda	2024	Kenya	15	1	1	1	1	1							1	WGS
	Whole genome sequence of carbapenem-resistant hypermucoviscous Klebsiella pneumoniae K2-ST375 with blaNDM-harbouring conjugative IncX3 and pLVPK-like virulence plasmids from a patient in China	Yongxiang Wang	2023	China	1		1	1									1	WGS
	Whole genome sequence of blaNDM and blaKPC co-producing Klebsiella pneumoniae isolate KSH203 with capsular serotype K25 belonging to ST11 from China	Li Fu	2020	China	1		1			1							1	WGS
	Whole genome assembly and functional portrait of hypervirulent extensively drug-resistant NDM-1 and KPC-2 co-producing Klebsiella pneumoniae of capsular serotype K2 and ST86	Yang Liu	2019	China	1		1						1				1	WGS					1
	Whole Genome Characterization of the High-Risk Clone ST383 Klebsiella pneumoniae with a Simultaneous Carriage of blaCTX-M-14 on IncL/M Plasmid and blaCTX-M-15 on Convergent IncHI1B/IncFIB Plasmid from Egypt	Eva A. Edward	2020	Egypt	23	1			1	1					_	_	_	WGS
	Whole genome sequencing characterization of Slovenian carbapenem-resistant Klebsiella pneumoniae, including OXA-48 and NDM-1 producing outbreak isolates	Katarina Benulič	2020	Slovenia	32	1		_	_	_	_	_	_	_	_	_	_	WGS
	Whole genome analysis of hypervirulent Klebsiella pneumoniae isolates from community and hospital acquired bloodstream infection	Chaitra Shankar	2018	India	7		1			1							1	WGS
	Virulence, antimicrobial resistance, and molecular characteristics of carbapenem-resistant Klebsiella pneumoniae in a hospital in Shijiazhuang City from China	Yumei Guo	2023	China	87	1	1	1	1	1			1		_	_	_	PCR																			1
	Virulence profiles and antibiotic susceptibility patterns of Klebsiella pneumoniae strains isolated from different clinical specimens	El Fertas-Aissani	2013	Algeria	54	1		1		1	1			1	_	_	_	PCR
	Virulence plasmid with IroBCDN deletion promoted cross-regional transmission of ST11-KL64 carbapenem-resistant hypervirulent Klebsiella pneumoniae in central China	Han-xu Hong	2024	China	45		1	1	1	1			1				1	WGS
	Virulence genes, efflux pumps, and molecular typing of Klebsiella pneumoniae isolates from North Iran	Arta Hafezi Birgani	2025	Iran	95	1		1	1	1			1				1	PCR
	Virulence Factors, Capsular Serotypes and Antimicrobial Resistance of Hypervirulent Klebsiella pneumoniae and Classical Klebsiella pneumoniae in Southeast Iran	Sanaz Rastegar	2021	Iran	146	1	1	1	1	1		1	1				1	PCR
	Virulence factors, antibiotic resistance patterns, and molecular types of clinical isolates of Klebsiella Pneumoniae	Ahmadi Mitra	2021	Iran	84	1	1	_	_	_	_	_	_	_	_	_	_	PCR
	Virulence factors genotyping of Klebsiella pneumoniae clinical isolates from Baghdad	Ali M. Ali	2018	Iraq	70	1	1	1	1	1		1					1	PCR-Multiplex
	Virulence factors and clinical patterns of multiple-clone hypermucoviscous KPC-2 producing K. pneumoniae	Juan Martín Vargas	2019	Argentina	35		1	1	1	1	1			1			1	PCR-Multiplex																			1
	Virulence determinants associated with biofilm formation by Klebsiella pneumoniae causing hospital-acquired bloodstream infection	Reham H Anis	2021	Egypt	108	1				1							1	PCR-Multiplex																			1
	Virulence characterization of Klebsiella pneumoniae and its relation with ESBL and AmpC beta-lactamase associated resistance	Elghar Soltani	2020	Iran	61	1		1	1	1		1					1	PCR-Multiplex																			1
	Virulence Characteristics of Carbapenem-Resistant Klebsiella pneumoniae Strains from Patients with Necrotizing Skin and Soft Tissue Infections	Fiorella Krapp	2017	USA	4	1	1			1							1	WGS
	Virulence Characteristics and Molecular Typing of Carbapenem-Resistant ST15 Klebsiella pneumoniae Clinical Isolates, Possessing the K24 Capsular Type	Marianna Horváth	2023	Hungary	39	1		1		1		1					1	PCR
	Virulence and genomic features of a bla CTX-M-3 and bla CTX-M-14 coharboring hypermucoviscous Klebsiella pneumoniae of serotype K2 and ST65	Yiqi Fu	2018	China	1		1				1						1	WGS
	Virulence and Genomic Feature of a Virulent Klebsiella pneumoniae Sequence Type 14 Strain of Serotype K2 Harboring blaNDM-5 in China	Yan-fang Mei	2017	China	1		1	1									1	WGS
	Virulence among different types of hypervirulent Klebsiella pneumoniae with multi-locus sequence type (MLST)-11, Serotype K1 or K2 strains	Tsui-Chin Wang	2021	Taiwan	29		1					1					1	PCR
	Type1 and 3 fimbriae phenotype and genotype as suitable markers for uropathogenic bacterial pathogenesis via attachment, cell surface hydrophobicity, and biofilm formation in catheter-associated urinary tract infections (CAUTIs)	Fatemeh Mohammad	2021	Iran	30	1		1									1	PCR
	Type I-E* CRISPR-Cas of Klebsiella pneumoniae upregulates bacterial virulence by targeting endogenous histidine utilization system	Jieying Li	2025	China	1		1		1								1	RNA-seq
	Transposition of insertion sequence element from KPC plasmid enhances intracellular survival of Klebsiella pneumoniae	Yingzhou Xie	2025	China	195	1	1	_	_	_	_	_	_	_	_	_	_	PCR
	Transmission of Nonconjugative Virulence or Resistance Plasmids Mediated by a Self-Transferable IncN3 Plasmid from Carbapenem-Resistant Klebsiella pneumoniae	Xiaoli Wang	2022	China	509	1	1		1			1					1	PCR
	The type VI secretion system as a potential predictor of subsequent bloodstream infection of carbapenem-resistant Klebsiella pneumoniae strains on intestinal colonization	Chenfeng Zhao	2025	China	238	1	1			1		1					1	PCR
	The spread of KPC-producing Enterobacteriaceae in Spain: WGS analysis of the emerging high-risk clones of Klebsiella pneumoniae ST11/KPC-2, ST101/KPC-2 and ST512/KPC-3	Jesús Oteo	2016	Spain	81	1		_	_	_	_	_	_	_				WGS
	The Role of Plasmid and Resistance Gene Acquisition in the Emergence of ST23 Multi-Drug Resistant, Hypervirulent Klebsiella pneumoniae	Pengcheng Du	2022	China	246	1	1	_	_	_	_	_	_	_	_	_	_	WGS
	The Occurence of Colistin-Resistant Hypervirulent Klebsiella pneumoniae in China	Yang Lu	2018	China	5		1			1							1	WGS
	The impact of antibiotic induction on virulence and antibiotic resistance in Klebsiella pneumoniae: a comparative study of CSKP and CRKP strains	Chen Ke-Da	2024	China	100	1		_	_	_	_	_	_	_	_	_	_	PCR
	The Evolution of Virulence of Carbapenem-Resistant Klebsiella pneumoniae from the Same Source Under the Pressure of Omadacycline Treatment	Jianhua Fang	2025	China	2	1	1		1								1	WGS
	The emergence of the hypervirulent Klebsiella pneumoniae (hvKp) strains among circulating clonal complex 147 (CC147) harbouring bla NDM/OXA-48 carbapenemases in a tertiary care center of Iran	Omid Pajand	2020	Iran	122	1	1	1	1	1			1				1	PCR-Multiplex
	The emergence of hypervirulent blaNDM-1-positive Klebsiella pneumoniae sequence type 395 in an oncology hospital	Irina Lazareva	2020	Russia	15		1	1	1	1		1	1	1			1	WGS
	The effect of siderophore virulence genes entB and ybtS on the virulence of Carbapenem-resistant Klebsiella pneumoniae	Ruihui Han	2022	China	30	1	1	_	_	_	_	_	_	_			1	WGS
	The dynamic evolution and IS26-mediated interspecies transfer of a blaNDM-1-bearing fusion plasmid leading to a hypervirulent carbapenem-resistant Klebsiella pneumoniae strain harbouring blaKPC-2 in a single patient	Yapei Zhang	2023	China	2		1			1							1	WGS
	The Association between Resistance and Virulence of Klebsiella pneumoniae in High-Risk Clonal Lineages ST86 and ST101	Irina Pristas	2024	Croatia	183	1	1		1	1					_	_	_	MLST
	The Anti-Virulence Effect of Sub-Minimal Inhibitory Concentrations of Levofloxacin on Hypervirulent Klebsiella pneumoniae	Xuejiao Ma	2022	China	4		1			1		1					1	RT-qPCR								1
	Temperatures above 37°C increase virulence of a convergent Klebsiella pneumoniae sequence type 307 strain	Müller Justus	2024	Germany	1		1	_	_	_	_	_	_	_	_	_	_	qPCR
	Synergistic effects of ceftazidime/avibactam combined with meropenem in a murine model of infection with KPC-producing Klebsiella pneumoniae	Mei Zheng	2024	_	25	1				1							1	WGS
	Synergistic effect of Ru(II)-based type II photodynamic therapy with cefotaxime on clinical isolates of ESBL-producing Klebsiella pneumoniae	Dafne B. Hormazábal	2023	Chile	118	1		_	_	_	_	_	_	_	_	_	_	Rt-qPCR
	Surveillance and molecular epidemiology of Klebsiella pneumoniae isolates that produce carbapenemases: first report of OXA-48-like enzymes in North America	Christine Lascols	2013	_	110	1		_	_	_	_	_	_	_	_	_	_	PCR
	Successful control of a neonatal outbreak caused mainly by ST20 multidrug-resistant SHV-5-producing Klebsiella pneumoniae, Greece	Angeliki Mavroidi	2014	Greece	26	1		1	1	1		1		1	1			PCR
	Study the association between virulence genes and antibiotic resistance in hypervirulent Klebsiella pneumoniae isolates	Najlaa Abd Fouad	2025	Iraq	132	1	1	1	1	1		1	1			1	1	PCR
	Study on the correlation between carbapenem-resistant Klebsiella pneumoniae infection strains and intestinal colonization strains in intensive care unit of a tertiary hospital in China	Li Li	2025	China	14	1			1	1		1					1	WGS
	Stool Samples of Acute Diarrhea Inpatients as a Reservoir of ST11 Hypervirulent KPC-2-Producing Klebsiella pneumoniae	Beiwen Zheng	2020	China	65		1							1			1	PCR
	Staphyloxanthin and Meropenem Effects on Some Capsular Genes Expressions of Klebsiella pneumoniae Isolated from UTIs	Raja, Noor Al-huda	2024	Iraq	30	1		1							_	_	_	PCR
	ST218 Klebsiella pneumoniae became a high-risk clone for multidrug resistance and hypervirulence	Ping Yang	2024	China	11		1	1	1					1			1	WGS
	ST11 KPC-2-Producing Klebsiella pneumoniae Isolated from Patient with Acute Myelocytic Leukemia	Can Chen	2024	China	8		1			1		1					1	WGS
	ST11 carbapenem-resistant Klebsiella pneumoniae clone harbouring capsular type KL25 becomes the primarily prevalent capsular serotype in a tertiary teaching hospital in China	Jing Wang	2025	China	108	1	1	_	_	_	_	_	_	_			1	WGS
	Identification and characterization of CTX-M-15 producing Klebsiella pneumoniae clone ST101 in a Hungarian university teaching hospital	Yitong Wang	2025	China	117	1	1	1	1	1		1		1			1	WGS
	Identification and Characterization of NDM-1-producing Hypervirulent (Hypermucoviscous) Klebsiella pneumoniae in China	Zhou Liu, M.D.	2019	China	13		1		1	1				1				PCR									1
	Identification and Characterization of Plasmids and Genes from Carbapenemase-Producing Klebsiella pneumoniae in Makkah Province, Saudi Arabia	Rayan Y Booq	2022	Saudi Arabia	23	1		1	1	1			1	1	_	_	_	PCR															1
	Identification and preclinical efficacy evaluation of two lytic bacteriophages targeting highly virulent and multidrug-resistant Klebsiella pneumoniae	Ai Guo	2025	China	66		1	_	_	_	_	_	_	_	_	_	_	PCR
	Identification of a Chromosomal Integrated DNA Fragment Containing the rmpA2 and iucABCDiutA Virulence Genes in Klebsiella pneumoniae	Xue Mei Yang	2020	China	1		1			1							1	WGS
	Identification of biomarkers for differentiation of hypervirulent klebsiella pneumoniae from classical K. pneumoniae	Thomas A. Russo	2018	Canada	40	1	1	1		1		1		1			1	PCR
				Taiwan	66
				United Kingdom	25
				USA	44
	Identification of hypervirulent Klebsiella pneumoniae based on biomarkers and Galleria mellonella infection model	Dongmei Mai	2023	China	108		1	1	1	1			1	1			1	PCR
	Identification of hypervirulent Klebsiella pneumoniae carrying terW gene by MacConkey-potassium tellurite medium in the general population	Xifeng Wu	2022	China	284	1	1					1					1	PCR
	Identification of hypervirulent Klebsiella pneumoniae isolates using the string test in combination with Galleria mellonella infectivity	Gang Li	2020	China	103	1	1			1			1	1	_	_	_	PCR
	Identification of Klebsiella pneumoniae K1 and K2 capsular types by PCR and Quellung test	Mohammad Mehdi Feizabadi	2013	Iran	89	1		1	1	1		1			_	_	_	PCR		1
	Identification of pandemic ST147, ESBL-type β-lactamases, carbapenemases, and virulence factors in Klebsiella pneumoniae isolated from southern Peru	Elsa Aguilar-Ancori	2025	Perú	91	1	1	1		1	1	1					1	PCR
	Impact of Ceftazidime-Avibactam Treatment in the Emergence of Novel KPC Variants in the ST307-Klebsiella pneumoniae High-Risk Clone and Consequences for Their Routine Detection	Hernández-García Marta	2022	Spain	6	1			1	1		1		1	_	_	_	WGS
	Impact of Probiotic Lactococcus lactis and Titanium Dioxide Nanoparticles on the Expression of Klebsiella pneumoniae Biofilm Genes; a Comparative Study	Marzieh Shafiei	2021	Iran	62	1		1	1	1			1				1	RT-qPCR
	Impact of Sub-MIC Eugenol on Klebsiella pneumoniae Biofilm Formation via Upregulation of rcsB	Emad Mohammed Elken	2022	China	2	1		_	_	_	_	_	_	_	_	_	_	RT-qPCR
	In Vitro Activity of Cefiderocol on Multiresistant Bacterial Strains and Genomic Analysis of Two Cefiderocol Resistant Strains	Michela Padovani	2023	Italy	1	1		1	1	1			1	1	_	_	_	WGS
	In vitro activity of ceftazidime-avibactam, imipenem-relebactam, aztreonam-avibactam, and comparators toward carbapenem-resistant and hypervirulent Klebsiella pneumoniae isolates	Dan Li	2023	China	154	1	1	1	1	1				1	_	_	_	PCR
	In vivo Emergence of Colistin and Tigecycline Resistance in Carbapenem-Resistant Hypervirulent Klebsiella pneumoniae During Antibiotics Treatment	Jiawei Chen	2021	China	3		1	1		1			1				1	WGS
	In vivo Emergence of Colistin Resistance in Carbapenem-Resistant Klebsiella pneumoniae Mediated by Premature Termination of the mgrB Gene Regulator	Yingying Kong	2021	China	2		1			1		1					1	WGS
	In vivo evolution to hypermucoviscosity and ceftazidime/avibactam resistance in a liver abscess caused by Klebsiella pneumoniae sequence type 512	Valerio Capitani	2024	Italy	3	1						1		1			1	WGS		1
	Population structure of KPC carbapenemase-producing Klebsiella pneumoniae in a long-term acute-care rehabilitation facility: identification of a new lineage of clonal group 101, associated with local hyperendemicity	Fabio Arena	2020	Italy	38	1						1					1	WGS
	Polyclonal Multidrug ESBL-Producing Klebsiella pneumoniae and Emergence of Susceptible Hypervirulent Klebsiella pneumoniae ST23 Isolates in Mozambique	José João Sumbana	2023	Mozambique	36	1			1	1				1		1	1	WGS
	Plasmid characterization in bacterial isolates of public health relevance in a tertiary healthcare facility in Kilimanjaro region, Tanzania	Lameck Pashet Sengeruan	2022	Tanzania	25	1			1	1		1	1				1	WGS
	Phenotypic and molecular characterization of Klebsiella spp. isolates causing community-acquired infections	Garza-Ramos Ulises	2018	Mexico	39	1		1	1		1					1	1	PCR-Multiplex
	Phenotypic and Molecular Characterization of Commensal, Community-Acquired and Nosocomial Klebsiella spp	Marta Gómez	2021	Spain	56	1				1		1		1	1	1	1	PCR
	Phenotypic and Genotypic Detection of Some Virulence Factors Among Klebsiella Pneumonia Isolates from Different Site of Infections	Marwa S. Taha	2024	Egypt	57	1	1	1	1	1			1				1	PCR
	Phenotypic and Genotypic Characterization of ESBL-, AmpC-, and Carbapenemase-Producing Klebsiella pneumoniae and High-Risk Escherichia coli CC131, with the First Report of ST1193 as a Causative Agent of Urinary Tract Infections in Human Patients in Algeria	Hajer Ziadi	2025	Algeria	17	1	1	1									1	PCR-Multiplex
	Phenotypic and Genomic Characterization of Virulence Heterogeneity in Multidrug-Resistant ST11 Klebsiella pneumoniae During Inter-Host Transmission and Evolution	Chao Liu	2020	China	33	1	1	1	1	1			1	1			1	WGS
	Phenotypic and genomic characterization of ST11-K1 CR-hvKP with highly homologous blaKPC-2-bearing plasmids in China	Yu-Ling Han	2024	China	7		1	1	1	1						1	1	WGS		1
	Phenotype and genotype of carbapenem-resistant hypervirulent Klebsiella pneumoniae in a teaching hospital in Shanghai, China	Wei Ma	2025	China	18		1	1	1	1				1			1	WGS
	Persistent ciprofloxacin exposure induced the transformation of Klebsiella pneumoniae small colony variant into mucous phenotype	Hua Zou	2023	China	3	1			1							1		WGS
	Pathogenomics and Evolutionary Epidemiology of Multi-Drug Resistant Clinical Klebsiella pneumoniae Isolated from Pretoria, South Africa	Nontombi Marylucy Mbelle	2020	South Africa	42	1		1	1	1				1		1	1	WGS
	Pathogenomics analysis of high-risk clone ST147 multidrug-resistant Klebsiella pneumoniae isolated from a patient in Egypt	Fatma A. Elgayar	2024	Egypt	1		1						1				1	WGS		1
	Pan-resistome characterization of uropathogenic escherichia coli and klebsiella pneumoniae strains circulating in uganda and kenya, isolated from 2017–2018	Arun Gonzales Decano	2021	_	19	1		1							_	_	_	WGS
	Pandrug-resistant Klebsiella pneumoniae isolated from Ukrainian war victims are hypervirulent	Oskar Ljungquist	2024	Ukraine	37	1	1						1	1		1	1	WGS
	OXA-181-Like Carbapenemases in Klebsiella pneumoniae ST14, ST15, ST23, ST48, and ST231 from Septicemic Neonates: Coexistence with NDM-5, Resistome, Transmissibility, and Genome Diversity	Sharmi Nah	2021	India	11	1	1			1					1			WGS		1
	Outbreak report of polymyxin-carbapenem-resistant Klebsiella pneumoniae causing untreatable infections evidenced by synergy tests and bacterial genomes	Marisa Zenaide Ribeiro	2023	Brazil	7	1		1	1	1				1			1	WGS
	Outbreak of OXA-232-producing carbapenem-resistant Klebsiella pneumoniae ST15 in a Chinese teaching hospital: a molecular epidemiological study	Xiaoyan Wu	2023	China	21		1	1	1	1							1	WGS
	Outbreak of NDM-1+CTX-M-15+DHA-1-producing Klebsiella pneumoniae high-risk clone in Spain owing to an undetectable colonised patient from Pakistan	Marta Hernández-García	2019	Spain	9	1		1				1					1	WGS
	Outbreak of KPC-producing Klebsiella pneumoniae ST15 strains in a Chinese tertiary hospital: resistance and virulence analyses	Jiansheng Huang	2021	China	32	1		1	1	1				1			1	PCR
	Outbreak of KPC-2 Carbapenem-resistant Klebsiella pneumoniae ST76 and Carbapenem-resistant K2 Hypervirulent Klebsiella pneumoniae ST375 strains in Northeast China: molecular and virulent characteristics	Shanshan Su	2020	China	44	1	1		1	1			1				1	PCR
	Outbreak of colistin and carbapenem-resistant Klebsiella pneumoniae ST16 co-producing NDM-1 and OXA-48 isolates in an Iranian hospital	Rahimeh Sanikhani	2024	Iran	8	1	1	1	1			1					1	PCR
	Outbreak by Hypermucoviscous Klebsiella pneumoniae ST11 Isolates with Carbapenem Resistance in a Tertiary Hospital in China	Lingling Zhan	2017	China	21		1	1	1	1				1			1	PCR
	Opposite evolution of pathogenicity driven by in vivo wzc and wcaJ mutations in ST11-KL64 carbapenem-resistant Klebsiella pneumoniae	Jintao He	2023	China	4	1	1							1			1	WGS		1																		1
	One-year surveillance for hypervirulent Klebsiella pneumoniae detected carbapenem-resistant superbugs	C Merla	2024	Italy	20		1	1	1	1		1		1			1	PCR
	One Health Genomic Study of Human and Animal Klebsiella pneumoniae Isolated at Diagnostic Laboratories on a Small Caribbean Island	Patrick Butaye	2020	Saint Kitts and Nevis	50	1	1	1			1				_	_	_	WGS
	Occurrence of KPC-71 or the presence of NDM combined with a high expression of blaSHV contributes to low-level cefiderocol resistance in carbapenem-resistant Klebsiella pneumoniae in China	Hanxu Hong	2025	China	29		1	1	1						_	_	_	WGS									1
	Occurrence of bla NDM-7 and association with bla KPC-2, bla CTX-M15, aac, aph, mph(A), catB3 and virulence genes in a clinical isolate of Klebsiella pneumoniae with different plasmids in Brazil	Weverton de Oliveira	2022	Brazil	1	1				1					_	_	_	PCR
	Silent circulation of BKC-1-producing Klebsiella pneumoniae ST442: molecular and clinical characterization of an early and unreported outbreak	Willames M.B.S. Martins	2022	Brazil	16	1		1	1	1			1				1	WGS
	Serotyping of Klebsiella pneumoniae and Its Relation with Capsule-Associated Virulence Genes, Antimicrobial Resistance Pattern, and Clinical Infections: A Descriptive Study in Medical Practice	Alka Hasani	2020	Iran	61	1		1	1	1			1	1			1	PCR-Multiplex																			1
	Serotyping and molecular profiles of virulence-associated genes among Klebsiella pneumoniae isolates from teaching hospitals of Ardabil, Iran: A cross-sectional study	Neda Same Maleki	2023	Iran	100	1		1	1	1				1	_	_	_	PCR																			1
	Seroepidemiology, Antimicrobial Susceptibility and Virulence Characteristics of Clinical Klebsiella pneumoniae Isolates in Mansoura University Hospitals	Aya H. Elasmer	2021	Egypt	73	1		1	1	1			1	1		1	1	PCR
	Sequence-Based Genomic Analysis Reveals Transmission of Antibiotic Resistance and Virulence among Carbapenemase-Producing Klebsiella pneumoniae Strains	Yi Zhang	2022	China	173		1	1	1	1	1			1			1	WGS
	Sensitive and specific LAMP and multiplex qRT-PCR assays for detection of hypervirulent Klebsiella pneumoniae	Yinsheng Cai	2025	China	104		1		1	1					_	_	_	RT-qPCR
	Screening of Klebsiella pneumoniae Isolates for Carbapenemase and Hypervirulence-Associated Genes by Combining the Eazyplex® Superbug CRE and hvKp Assays	Jürgen Rödel	2023	Germany	87	1	1			1	1			1				LAMP
	Role of the ISKpn element in mediating mgrB gene mutations in ST11 hypervirulent colistin-resistant Klebsiella pneumoniae	Lanlan Zhu	2023	China	127		1		1	1				1			1	PCR-Multiplex
	Role of CRISPR-cas system on virulence traits and carbapenem resistance in clinical Klebsiella pneumoniae isolates	Hiva Kadkhoda	2025	Iran	156	1		1	1	1				1			1	PCR																			1
	Risk factors and clinical outcomes of hypervirulent Klebsiella pneumoniae induced bloodstream infections	Jiayang Li	2018	China	143	1				1							1	PCR
	Rifampicin exerts anti-mucoviscous activity against hypervirulent Klebsiella pneumoniae via binding to the RNA polymerase β subunit	Mitsunori Tohda	2023	Japan	1		1					1					1	WGS								1
	Retrospective analysis of molecular characteristics, risk factors, and outcomes in carbapenem-resistant Klebsiella pneumoniae bloodstream infections	Yan Cheng	2024	China	50	1				1							1	WGS
	Resistome and virulome accretion in an NDM-1-producing ST147 sublineage of Klebsiella pneumoniae associated with an outbreak in Tuscany, Italy: a genotypic and phenotypic characterisation	Vincenzo Di Pilato	2022	Italy	48	1				1					_	_	_	WGS
	Resistance evolution of hypervirulent carbapenem-resistant Klebsiella pneumoniae ST11 during treatment with tigecycline and polymyxin	Xi Jin	2021	China	11		1	1		1		1					1	WGS
	Resistance and virulence features of hypermucoviscous Klebsiella pneumoniae from bloodstream infections: Results of a nationwide Italyn surveillance study	Fabio Arena	2022	Italy	19	1	1			1							1	WGS
	Report of High-Risk Carbapenem-Resistant K. pneumoniae ST307 Clone Producing KPC-2, SHV-106, CTX-M-15, and VEB-1 in Greece	María Chatzidimitriou	2025	Greece	1	1		1									1	WGS
	Regulator of the mucoid phenotype A gene increases the virulent ability of extended-spectrum beta-lactamase-producing serotype non-K1/K2 Klebsiella pneumonia	Hsin-An Lin	2016	Taiwan	56	1				1							1	PCR
	Reduced Virulence and Enhanced Host Adaption during Antibiotics Therapy: a Story of a Within-Host Carbapenem- Resistant Klebsiella pneumoniae Sequence Type 11 Evolution in a Patient with a Serious Scrotal Abscess	Meiping Ye	2022	China	4	1		1									1	WGS
	Recombinase-Aided Amplification Assay for Rapid Detection of Hypervirulent Klebsiella pneumoniae (hvKp) and Characterization of the hvKp Pathotype	Chao Yan	2023	China	208		1		1	1		1		1		1	1	PCR
	Rapid Detection of Klebsiella pneumoniae Carrying Virulence Gene rmpA2 by Recombinase Polymerase Amplification Combined With Lateral Flow Strips	Na Li	2022	China	65		1	1	1					1			1	PCR
	Rapid and Integrated Bacterial Evolution Analysis unveils gene mutations and clinical risk of Klebsiella pneumoniae	Kojiro Uemura	2025	Japan	277	1	1	1	1	1				1			1	qPCR
	Pyogenic liver abscess-caused Klebsiella pneumoniae in a tertiary hospital in China in 2017: implication of hypervirulent carbapenem-resistant strains	Hongchao Chen	2017	China	43	1	1							1			1	PCR		1						1
	Pyogenic liver abscess caused by Klebsiella pneumoniae genetic serotype K1 in Japan	Yoshitaka Kohayagawa	2009	Japan	1		1			1		1					1	PCR								1
	Prevalence, clonal diversity, and antimicrobial resistance of hypervirulent Klebsiella pneumoniae and Klebsiella variicola clinical isolates in northern Japan	Norifumi Matsuda	2023	Japan	500	1	1		1			1		1	_	_	_	PCR
	Prevalence, characteristics and clinical features of hypervirulent Klebsiella pneumoniae in a German university hospital	Eyüp Dogan	2025	Germany	122	1	1	1		1			1	1			1	WGS
	Prevalence of pks genotoxin among hospital-acquired Klebsiella pneumoniae	Amira H. El-Ashry	2022	Egypt	87		1	1	1	1				1			1	PCR
	Prevalence of pks gene cluster and characteristics of Klebsiella pneumoniae-induced bloodstream infections	You Lan	2019	China	90	1	1			1							1	PCR																			1
	Prevalence of hypervirulent Klebsiella pneumoniae strains in COVID-19 patients with bacterial co-infections	Jingfen Zhang	2025	China	17	1	1		1								1	WGS
	Prevalence of Carbapenem-Resistant Klebsiella pneumoniae Co-Harboring blaKPC-Carrying Plasmid and pLVPK-Like Virulence Plasmid in Bloodstream Infections	Fang-ling Du	2021	China	24		1			1							1	PCR																			1
	Prevalence of Capsular Polysaccharide Genes and Antibiotic Resistance Pattern of Klebsiella pneumoniae in Palestine	Ghaleb M. Adwan	2020	Palestine	66	1	1	1	1	1				1			1	PCR
	Prevalence assessment of magA gene and antimicrobial susceptibility of Klebsiella pneumoniae isolated from clinical specimens in Shahrekord, Iran	Hadis Amraie	2014	Iran	173	1		1		1				1			1	PCR
	Positive autoregulation of mrkHI by the cyclic di-GMP-dependent MrkH protein in the biofilm regulatory circuit of Klebsiella pneumoniae	Jason W. H. Tan	2015	Australia	1	1		1							_	_	_	qPCR				1
	Potential in-host evolution of Klebsiella pneumoniae ST147: convergence and the role of capsular alterations in morphotype diversity	Katharina Sydow	2025	Germany	14	1		1					1				1	WGS	1	1						1												1
	Presence of fimH, mrkD, and irp2 virulence genes in KPC-2-producing Klebsiella pneumoniae isolates in Recife-PE, Brazil	Rita de Cássia Andrade	2014	Brazil	44	1		1	1	1		1	1					PCR
	Presence of hypervirulence-associated determinants in Klebsiella pneumoniae from hospitalised patients in Germany	Anika Wahl	2024	Germany	62		1		1	1		1	1		_	_	_	PCR
	Preterm infants harbour diverse klebsiella populations, including atypical species that encode and produce an array of antimicrobial resistance-and virulence-associated factors	Yuhao Chen	2020	United Kingdom	56	1						1			1			WGS
	Prevalence and characteristics of pks genotoxin gene cluster-positive clinical Klebsiella pneumoniae isolates in Taiwan	Ying-Tsong Chen	2017	Taiwan	400		1	1	1	1				1			1	PCR
	Prevalence and characteristics of surgical site hypervirulent Klebsiella pneumoniae isolates	Qiang Zhao	2020	China	51	1	1						1				1	WGS
	Prevalence and molecular characterisation of multi-drug resistant ST11 hypervirulent Klebsiella pneumoniae in a teaching hospital	Xue Li	2025	China	23		1	1	1	1				1			1	PCR
	Prevalence and molecular characteristics of colistin-resistant isolates among carbapenem-resistant Klebsiella pneumoniae in Central South China: a multicenter study	Zijuan Jian	2024	China	26	1	1	1	1	1				1			1	WGS
	Prevalence and Molecular Characteristics of Klebsiella pneumoniae Harboring the Pks Island from Cancer Patients in China	Qun Wang	2025	China	279		1	1	1	1			1	1			1	PCR
	Occurrence and Molecular Study of Hypermucoviscous/Hypervirulence Trait in Gut Commensal K. pneumoniae from Healthy Subjects	Dina M. Osama	2023	Egypt	50	1	1					1					1	PCR								1
	Occurrence and characterization of hyperviscous K1 and K2 serotype in Klebsiella pneumoniae	Poothakuzhiyil Remya	2018	India	370		1	1	1	1				1			1	PCR-Multiplex
	Novel silver nanoparticle-based biomaterials for combating Klebsiella pneumoniae biofilms	Eslam Elashkar	2025	Egypt	15	1		1	1	1							1	PCR
	Nosocomial transmission and rearrangement of large resistance-virulence hybrid plasmids between two bacteremic ST11 carbapenem-resistant hypervirulent Klebsiella pneumoniae strains with low fitness cost	Wenjian Liao	2022	China	2		1			1							1	WGS
	Neonatal intestinal colonization with extended-spectrum β-lactamase-producing Enterobacteriaceae-a 5-year follow-up study	Nordberg, Viveka	2018	Sweden	16	1						1			1			WGS
	NDM-1-Positive <i>K. pneumoniae</i> at a Teaching Hospital in Southwestern China: Clinical Characteristics, Antimicrobial Resistance, Molecular Characterization, Biofilm Assay, and Virulence	Kai Yang	2020	China	90	1	1	1	1	1			1	1	1		1	PCR
	Multiplex PCR for detection of seven virulence factors and K1/K2 capsular serotypes of Klebsiella pneumoniae	Fabrice Compain	2014	France	65		1			1	1	1		1			1	PCR-Multiplex
	Multiplex PCR Analysis for Rapid Detection of Klebsiella pneumoniae Carbapenem-Resistant (Sequence Type 258 [ST258] and ST11) and Hypervirulent (ST23, ST65, ST86, and ST375) Strains	Fangyou Yu	2018	USA	97
				China	111	1	1	_	_	_	_	_	_	_			1	PCR-Multiplex								1
	Multiple Klebsiella pneumoniae KPC Clones Contribute to an Extended Hospital Outbreak	Carolina Ferrari	2019	Italy	32	1		1	1	1			1	1			1	WGS
	Multi-functional analysis of Klebsiella pneumoniae fimbrial types in adherence and biofilm formation	María D. Alcántar-Curiel	2013	USA	14	1		1	1	1								PCR
	Multidrug-Resistant Klebsiella pneumoniae Causing Severe Infections in the Neuro-ICU	Nadezhda K. Fursova	2021	Russia	41	1	1	1	1	1	1		1				1	PCR
	Multidrug-resistant Klebsiella pneumoniae and Klebsiella variicola isolated from patients in Portuguese hospitals: Genomic and phenotypic characterization	Joana Castro	2024	Portugal	21	1		_	_	_	_	_	_	_	_	_	_	WGS
	Increasing polymyxin resistance in clinical carbapenem-resistant Klebsiella pneumoniae strains in China between 2000 and 2023	Miaomiao Xie	2025	China	112	1	1	_	_	_	_	_	_	_	_	_	_	WGS
	Infections caused by carbapenemase-producing klebsiella pneumoniae: Microbiological characteristics and risk factors	Hongying Pan	2019	China	66	1		1		1				1			1	PCR																			1
	Infective endocarditis caused by Enterobacteriaceae: phenotypic and molecular characterization of Escherichia coli and Klebsiella pneumoniae in Rio de Janeiro, Brazil	Nathália L. Andrade	2021	Brazil	8	1		1		1							1	WGS					1
	In-Human Multiyear Evolution of Carbapenem-Resistant Klebsiella pneumoniae Causing Chronic Colonization and Intermittent Urinary Tract Infections: A Case Study	Michelle Kalu	2022	USA	10	1		1									1	WGS																									1	1			1	1	1
	Interaction of multidrug-resistant hypervirulent Klebsiella pneumoniae with components of human innate host defense	Frank R. DeLeo	2023	USA	19	1	1	_	_	_	_	_	_	_	_	_	_	WGS								1
	Intestinal Colonization with Carbapenem-Resistant Enterobacteriaceae in Acute Leukemia Patients: Risk Factors and Molecular Characteristics	Rongping Zhu	2022	China	15	1								1		1	1	PCR																			1
	Intrapersonal mutation of rmpA and rmpA2: A reason for negative hypermucoviscosity phenotype and low virulence of rmpA-positive Klebsiella pneumoniae isolates	Wen-Liang	2015	Taiwan	3	1		1		1		1					1	PCR
	Inventory of extended-spectrum-β-lactamase-producing Enterobacteriaceae in France as assessed by a multicenter study	F. Robin	2017	France	37	1		1	1	1				1		1	1	PCR
	Investigation of Biofilm Virulence Genes Prevalence in Klebsiella pneumoniae Isolated from the Urinary Tract Infections	Makhrmash, J. H	2022	Iraq	56	1		1							_	_	_	PCR
	Investigation of Lux S-mediated quorum sensing in Klebsiella pneumoniae	Lijiang Chen	2020	China	1	1		_	_	_	_	_	_	_	_	_	_	RT-qPCR			1
	Investigation of Outbreaks of Extended-Spectrum Beta-Lactamase-Producing Klebsiella Pneumoniae in Three Neonatal Intensive Care Units Using Whole Genome Sequencing	Sammy Frenk	2020	Israel	43	1				1					1			WGS
	Investigation on the mechanisms of carbapenem resistance among the non-carbapenemase-producing carbapenem-resistant Klebsiella pneumoniae	Yee Qing Lee	2024	Malaysia	4	1						1					1	WGS
	Involvement of Tn3 transposon in formation and transmission of hypervirulent and carbapenem-resistant Klebsiella pneumoniae	Tian Dongxing	2023	China	3		1	_	_	_	_	_	_	_	_	_	_	PCR
	Isolation and characterization of a sequence type 25 carbapenem-resistant hypervirulent Klebsiella pneumoniae from the mid-south region of China	Jun Li	2019	China	20		1		1	1				1			1	PCR
	Isolation of Hv-CRKP with co-production of three carbapenemases (blaKPC, blaOXA-181 or OXA-232, and blaNDM-1) and a virulence plasmid: a study from a Chinese tertiary hospital	Ping Li	2023	China	217	1	1	1	1	1				1			1	PCR
	Isolation, characterization, and genomic analysis of a novel bacteriophage vB_Kp_XP4 targeting hypervirulent and multidrug-resistant Klebsiella pneumoniae	Xiaocui Peng	2025	China	21		1	_	_	_	_	_	_	_	_	_	_	PCR
	KlebSeq, a diagnostic tool for surveillance, detection, and monitoring of Klebsiella pneumoniae	Jolene R. Bowers	2016	USA	73	1	1	1	1	1		1		1			1	PCR-Multiplex
	Klebsiella pneumonia in Sudan: Multidrug Resistance, Polyclonal Dissemination, and Virulence	Einas A Osman	2023	Sudán	84	1		1	1	1			1		_	_	_	WGS
	Multidrug Resistant Klebsiella pneumoniae ST101 Clone Survival Chain From Inpatients to Hospital Effluent After Chlorine Treatment	Laura Ioana Popa	2020	Romania	11	1				1							1	WGS
	Multiclonal Expansion of Klebsiella pneumoniae Isolates Producing NDM-1 in Rio de Janeiro, Brazil	Caio Augusto Martins	2017	Brazil	15	1		1		1	1			1	_	_	_	PCR
	Multicenter Genomic Analysis of Carbapenem-Resistant Klebsiella pneumoniae from Bacteremia in China	Astrid V. Cienfuegos-Gallet	2022	China	147	1	1			1						1	1	WGS
	MrkF is a component of type 3 fimbriae in Klebsiella pneumoniae	Ying-Jung Huang	2009	Taiwan	1		1	_	_	_	_	_	_	_	_	_	_	PCR
	MrkD Gene as a Regulator of Biofilm Formation with Correlation to Antibiotic Resistance among Clinical Klebsiella pneumoniae Isolates from Menoufia University Hospitals	Asmaa M. Elbrolosy	2020	Egypt	84	1	1	1	1	1		1		1			1	PCR
	Molecular Typing, Characterization of Antimicrobial Resistance, Virulence Profiling and Analysis of Whole-Genome Sequence of Clinical Klebsiella pneumoniae Isolates	Andrey Shelenkov	2020	Russia	36	1	1	1	1	1		1		1			1	WGS
	Molecular typing and virulence analysis of multidrug resistant Klebsiella pneumoniae clinical isolates recovered from Egyptian hospitals	RehamWasfi	2016	Egypt	36	1		1	1	1			1				1	PCR
	Molecular Profiling of a Multi-Strain Hypervirulent Klebsiella pneumoniae Infection Within a Single Patient	Huijun Cao	2023	China	6		1	1	1					1			1	WGS																			1
	Molecular prevalence of resistance determinants, virulence factors and capsular serotypes among colistin resistance carbapenemase producing Klebsiella pneumoniae: a multi-centric retrospective study	Aradhana Das	2022	India	27	1					1						1	PCR
	Molecular Mechanisms of Colistin Resistance in Klebsiella pneumoniae in a Tertiary Care Teaching Hospital	Yanling Liu	2021	China	13	1	1	1	1	1							1	PCR
	Molecular evaluation of aminoglycosides resistance and biofilm formation in Klebsiella pneumoniae clinical isolates: A cross-sectional study	Saeed Khoshnood	2023	Iran	114	1		1	1	1			1	1		1	1	PCR
	Molecular epidemiology of string test-positive Klebsiella pneumoniae isolates in Huzhou, China, 2020-2023	Wei Yan	2024	China	632		1	1	1	1				1			1	WGS													1	1
	Molecular epidemiology of multidrug-resistant Klebsiella pneumoniae, Enterobacter cloacae, and Escherichia coli outbreak among neonates in Tembisa hospital, South Africa	John Osei Sekyere	2024	South Africa	27	1		1	1	1				1	1			WGS
	Molecular epidemiology of Klebsiella pneumoniae K1 and K2 isolates in Japan	Sohei Harada	2018	Japan	259	1	1	1	1	1		1		1	_	_	_	PCR
	Molecular epidemiology of Carbapenem-resistant Klebsiella pneumoniae in a paediatric hospital in China	Bingjie Wang	2020	China	172	1	1	1	1	1				1	1	1		PCR-Multiplex
	Molecular epidemiology of carbapenem-resistant hypervirulent Klebsiella pneumoniae in China	Xuemei Yang	2022	China	768	1	1	_	_	_	_	_	_	_	_	_	_	PCR
	Molecular epidemiology of antimicrobial resistance, virulence and capsular serotypes of carbapenemase-carrying Klebsiella pneumoniae in China	Lina Zhao	2022	China	4643	1	1	_	_	_	_	_	_	_	_	_	_	WGS
	Molecular Epidemiology and In-Depth Characterization of Klebsiella pneumoniae Clinical Isolates from Armenia	Anahit Sedrakyan	2025	Armenia	48	1	1	1	1	1		1	1	1		1	1	WGS
	Molecular epidemiology and genetic dynamics of carbapenem-resistant hypervirulent Klebsiella pneumoniae in China	Xiangchen Li	2025	China	1538		1	_	_	_	_	_	_	_	_	_	_	WGS
	Molecular Epidemiology and Drug Resistant Mechanism of Carbapenem-Resistant Klebsiella pneumoniae in Elderly Patients With Lower Respiratory Tract Infection	Chunhong Shao	2021	China	31	1			1								1	PCR																			1
	Molecular epidemiology and clinical impact of Klebsiella spp. causing bloodstream infections in Hong Kong	Xuemei Yang		Hong Kong	240	1	1			1							1	WGS
	Molecular epidemiology and clinical features of Klebsiella variicola bloodstream infection compared with infection with other Klebsiella pneumoniae species complex strains	Tatsuya Ohno	2025	Japan	178	1	1	1	1	1				1			1	PCR-Multiplex
	Molecular epidemiology and clinical characteristics of the type VI secretion system in Klebsiella pneumoniae causing abscesses	Peilin Liu	2023	China	169	1	1					1					1	PCR																			1
	Molecular epidemiology and clinical characteristics of carbapenem-resistant Klebsiella pneumoniae bloodstream and pneumonia isolates	Phillip B. Cox	2025	Singapore	118	1
				USA	125				1	1							1	WGS
	Molecular epidemiological study on ST11 carbepenem-resistant hypervirulent Klebsiella pneumoniae in a general hospital in Jiangxi Province	Wanni Cai	2023	China	74	1			1	1				1			1	PCR
	Molecular epidemiological characteristics of Klebsiella pneumoniae associated with bacteremia among patients with pneumonia	Ryota Ito	2015	Japan	120	1	1		1	1				1			1	PCR
	Molecular epidemiological characteristics of carbapenem-resistant Klebsiella pneumoniae among children in China	Zhengjiang Jin	2022	China	34	1		1	1					1		1		WGS
	Molecular Epidemiological Analysis of ST11-K64 Extensively Drug-Resistant Klebsiella pneumoniae Infections Outbreak in Intensive Care and Neurosurgery Units Based on Whole-Genome Sequencing	Liuxin Xiong	2021	China	8	1			1								1	WGS
	Molecular epidemiological analysis of blaNDM-5-producing Klebsiella pneumoniae ST2407-K25 causing infection outbreaks in pediatric patients based on whole genome sequencing	Zhangrui Zeng	2024	China	29	1			1	1				1	1			WGS
	Molecular epidemiological analysis and research on resistance and virulence of carbapenem-resistant Klebsiella pneumoniae in a tertiary hospital from 2016 to 2023	Xindi Wang	2025	China	100	1	1	1	1	1							1	PCR
	Molecular diversity and profile analysis of virulence-associated genes in some Klebsiella pneumoniae isolates	Walaa F. Alsanie	2020	Saudi Arabia	23	1		_	_	_	_	_	_	_	_	_	_	PCR
	Molecular detection of virulence factors genes associated with immune resistance in klebsiella pneumonia	Nihad Jawad Kadhim	2020	Iraq	33	1		1		1		1	1	1	_	_	_	PCR
	Molecular detection of fimH gene from Klebsiella pneumoniae isolated from oral cavity patients in AL-Najaf province	Hala R. A. Al-Fahham	2025	Iraq	14		1							1		1	1	PCR
	Molecular detection of Class 1, 2, and 3 integrons in hypervirulent and classic Klebsiella pneumoniae isolates: A cross-sectional study	Ahmad Farajzadeh Sheikh	2024	Iran	92	1	1	1	1	1	1		1	1		1	1	PCR
	Molecular detection and PCR-RFLP analysis of Mucoviscosity-associated gene A (magA) in clinical isolates of multidrug-resistant Klebsiella pneumoniae in Bangladesh	Md. Hazrat Ali	2020	Bangladesh	313	1		1	1	1			1				1	PCR
	Molecular characterization, serotypes and phenotypic and genotypic evaluation of antibiotic resistance of the Klebsiella pneumoniae strains isolated from different types of hospital-acquired infections	Reza Ranjbar	2019	Iran	115	1		1	1	1			1		_	_	_	PCR
	Molecular Characterization of the Convergent Carbapenem-Resistant and Hypervirulent Klebsiella pneumoniae Strain K1-ST23, Collected in Chile during the COVID-19 Pandemic	Felipe Morales-León	2023	Chile	1		1		1								1	WGS
	Molecular characterization of NDM-1-producing Klebsiella pneumoniae ST29, ST347, ST1224, and ST2558 causing sepsis in neonates in a tertiary care hospital of North-East India	Subhankar Mukherjee	2019	India	12	1				1					1			PCR																				1
	Molecular Characterization of Multidrug-Resistant and Hypervirulent New Delhi Metallo-Beta-Lactamase Klebsiella pneumoniae in Lazio, Italy: A Five-Year Retrospective Study	Claudia Rotondo	2024	Italy	126	1		1		1		1	1		_	_	_	WGS
	Molecular characterization of hypermucoviscous carbapenemase-encoding Klebsiella pneumoniae isolates from an Egyptian hospital	Suzan Mohammed	2024	Egypt	3		1	1							_	_	_	PCR
	Molecular characterization of hybrid virulence plasmids in ST11-KL64 KPC-2-producing multidrug-resistant hypervirulent Klebsiella pneumoniae from China	Fushan Zhang	2024	China	2		1	1		1							1	WGS
	Molecular characterization of extended-spectrum β-lactamase-producing Klebsiella pneumoniae from a Malaysian hospital	Golnaz Mobasseri	2020	Malaysia	97	1	1	1	1	1			1					PCR
	Molecular characterization of consecutive isolates of OXA-48-producing Klebsiella pneumoniae: changes in the virulome using next-generation sequencing (NGS)	Salud Rodríguez-Pallares	2023	Spain	20	1		1	1	1				1			1	WGS
	Molecular characterization of carbapenem-resistant serotype K1 hypervirulent Klebsiella pneumoniae ST11 harbouring blaNDM-1 and blaOXA-48 carbapenemases in Iran	Hamid Solgi	2020	Iran	74		1	1	1	1		1	1	1			1	PCR
	Molecular characterization of carbapenemase-producing Enterobacterales in a tertiary hospital in Lima, Peru	Diego Cuicapuza	2024	Perú	12	1		1		1					_	_	_	WGS
	Molecular Characterization and Risk Factors of Carbapenem-Resistant Hypervirulent Klebsiella pneumoniae Isolated from Chinese Tertiary Hospital	Rongping Zhu	2025	China	239	1	1	1	1					1		1	1	PCR																			1
	Molecular Characteristics of Virulence Genes in Carbapenem-Resistant and Carbapenem-Sensitive Klebsiella Pneumoniae in Relation to Different Capsule Serotypes in Ningbo, China	Min Jiang	2024	China	363	1	1	1	1	1				1	_	_	_	PCR
	Molecular characteristics of extended-spectrum β-lactamase-producing Klebsiella pneumoniae in Japan: Predominance of CTX-M-15 and emergence of hypervirulent clones	Naoki Kakuta	2020	Japan	100	1	1	1	1	1				1	_	_	_	PCR
	Molecular characteristics of carbapenem-resistant klebsiella pneumoniae isolates producing blavim, blandm, and blaimp in clinical centers in Isfahan, Iran	Houri Alizadeh	2021	Iran	240	1	1	1	1	1			1	1			1	PCR
	Molecular Characteristics and Phenotypical Analysis of Carbapenem-Resistant K. Pneumoniae in the Lüliang Region, Shanxi Province	Huiyuan Wang	2024	China	81		1	1	1	1							1	PCR
	Molecular characteristics and pathogenic mechanisms of KPC-3 producing hypervirulent carbapenem-resistant Klebsiella pneumoniae (ST23-K1)	Yanye Tu	2024	China	96	1	1	1	1	1		1		1			1	PCR
	Molecular characteristics and antimicrobial susceptibility of carbapenem-resistant Klebsiella pneumoniae in a multicenter study in Ningbo, China	Hongfei Shi	2025	China	81		1	1	1	1		1		1			1	WGS
	Molecular characterisation of carbapenem-resistant Klebsiella pneumoniae clinical isolates: preliminary experience from a tertiary care teaching hospital in the Himalayas	Mohit Bhatia	2022	India	29	1	1	1						1		1	1	WGS
	Molecular assessment of carbapenem-resistant and ESBL Klebsiella pneumoniae clinical isolates to decipher the correlation of antimicrobial resistance with virulence traits	Rabia Ilyas	2025	Pakistan	113	1		1	1	1	1			1		1	1	PCR
	Molecular and virulence differences of Klebsiella pneumoniae isolated from blood	Zhaoxia Xu	2025	China	6		1			1							1	WGS
	Molecular and phenotypic detection of siderophore production by hypervirulent Klebsiella pneumoniae	Al-Fahdawi, A. M.	2023	Iraq	100	1	1	1	1	1			1			1	1	PCR
	Molecular and genetic features of a blaNDM-1 and blaSHV-12 coharboring hypermucoviscous Klebsiella pneumoniae of serotype K2 and ST65	Yuting Kang	2025	China	1		1		1								1	PCR
	Molecular and epidemiological surveillance of polymyxin-resistant Klebsiella pneumoniae strains isolated from Brazil with multiple mgrB gene mutations	Kesia Esther da Silva	2020	Brazil	30	1			1	1			1	1	1	1	1	WGS
	Molecular and epidemiological characterization of carbapenem-resistant hypervirulent Klebsiella pneumoniae in Huaian, China (2022-2024): a retrospective study	Jianchun Lian	2025	China	374	1	1	1	1	1			1				1	WGS
	Molecular and Clinical Characterization of Multidrug-Resistant and Hypervirulent Klebsiella pneumoniae Strains from Liver Abscess in Taiwan	Yi-Tsung Lin	2020	Taiwan	218		1			1		1					1	PCR
	Molecular and clinical characterization of hypervirulent Klebsiella pneumoniae isolates from individuals with urinary tract infections	Jun Li	2022	China	121	1	1	1									1	PCR
	Molecular and Clinical Characteristics of Carbapenem-Resistant Klebsiella pneumoniae Isolates at a Tertiary Hospital in Wuhan, China	Fan Hu	2023	China	45	1			1								1	WGS
	Molecular analysis of virulence factors of hypermucoviscous Klebsiella pneumoniae in a diabetes patient with multifocal intramuscular and musculoskeletal abscesses	Masataka Kudo	2022	Japan	1		1			1				1			1	WGS									1
	Modulation of Klebsiella pneumoniae Outer Membrane Vesicle Protein Cargo under Antibiotic Treatment	Aline Castro Rodrigues	2023	Brazil	1	1		1									1	WGS
	Mobilization of the blaKPC-14 gene among heterogenous plasmids in extensively drug-resistant hypervirulent Klebsiella pneumoniae	Lin Wang	2023	China	3		1		1			1					1	WGS
	Mobilizable plasmids drive the spread of antimicrobial resistance genes and virulence genes in Klebsiella pneumoniae	Jianfeng Zhang	2023	China	1194	1	1	_	_	_	_	_	_	_	_	_	_	WGS
	Microevolution of CG23-I Hypervirulent Klebsiella pneumoniae during Recurrent Infections in a Single Patient	Yao-Chen Wang	2022	Taiwan	9		1					1	1	1			1	WGS
	Microbiological and Clinical Characteristics of Hypermucoviscous Klebsiella pneumoniae Isolates Associated with Invasive Infections in China	Yinjuan Guo	2017	China	84		1			1		1	1	1			1	PCR																			1
	Microbiological and clinical characteristics of bacteraemia caused by the hypermucoviscosity phenotype of Klebsiella pneumoniae in Korea	SW Jung	2012	South Korea	33		1			1							1	PCR																															1
	Microaerobic-mediated suppression of Klebsiella pneumoniae mucoviscosity is restored by rmpD overexpression	Wangnan Sun	2024	China	168		1	_	_	_	_	_	_	_	_	_	_	RT-qPCR	1	1							1	1						1	1			1
	Metagenomic Approaches Reveal Strain Profiling and Genotyping of Klebsiella pneumoniae from Hospitalized Patients in China	Jiao Liu	2022	China	30	1	1	_	_	_	_	_	_	_	_	_	_	mNGS	1	1																	1	1
	Klebsiella pneumoniae and Klebsiella quasipneumoniae define the population structure of blaKPC-2Klebsiella: a 5 year retrospective genomic study in Singapore	Sophie Octavia	2019	Singapore	157	1		_	_	_	_	_	_	_	_	_	_	WGS
	Major Predominant Serotypes and Virulence Genes and Antibiotic Resistance Characteristics of Klebsiella pneumoniae Clinical Isolates in Middle and East China	Wang-Kai Pan	2025	China	710	1	1	1	1	1				1	_	_	_	PCR																			1
	Klebsiella pneumoniae carriage in low-income countries: antimicrobial resistance, genomic diversity and risk factors	Bich-Tram Huynh	2020	Madagascar	262	1						1		1			1	WGS
				Cambodia	97
				Senegal	137
	Klebsiella pneumoniae causing urinary tract infections in companion animals and humans: population structure, antimicrobial resistance and virulence genes	Cátia Marques	2019	Portugal	104	1		1									1	PCR
	Klebsiella pneumoniae clinical isolates with features of both multidrug-resistance and hypervirulence have unexpectedly low virulence	Travis J Kochan	2023	USA	2608	1	1	1		1			1	1			1	WGS
	Liver abscess complicated with multiple organ invasive infection caused by hematogenous disseminated hypervirulent Klebsiella pneumoniae: A case report	Qingyun Chen	2023	China	2		1			1		1					1	mNGS
	Linoleic acid acts as a potential anti-virulence agent in Klebsiella pneumoniae	Jayalaxmi Wangkheimayum	2024	India	9		1							1	1			RT-qPCR
	Lemierre’s syndrome associated with hypervirulent Klebsiella pneumoniae: A case report and genomic characterization of the isolate	Seung Eun Lee	2021	USA	1		1			1							1	WGS
	Large-Scale Genomic Epidemiology of Klebsiella pneumoniae Identified Clone Divergence with Hypervirulent Plus Antimicrobial-Resistant Characteristics Causing Within-Ward Strain Transmissions	Na Pei	2022	China	3061	1	1		1	1					1		1	WGS
	Klebsiella pneumoniae sequence type 147: a high-risk clone increasingly associated with plasmids carrying both resistance and virulence elements	Jane F Turton	2024	United Kingdom	1278	1		1	1	1		1	1	1	1		1	PCR
	Klebsiella pneumoniae ST147 harboring blaNDM-1, multidrug resistance and hypervirulence plasmids	Frederick Ofosu-Appiah	2024	Ghana	2	1							1			1	1	WGS
	Comparative genetic analysis of the antimicrobial susceptibilities and virulence of hypermucoviscous and non-hypermucoviscous ESBL-producing Klebsiella pneumoniae in Japan	Hiroshi Tanimoto	2023	Japan	291	1	1	1	1	1			1	1	_	_	_	PCR
	Genome sequence and genomic analysis of liver abscess caused by hypervirulent Klebsiella pneumoniae	Na Pei	2023	China	26		1			1		1					1	WGS
	Genome sequence of a sequence type 1 NDM-5-producing carbapenem-resistant Klebsiella pneumoniae in China	Xuebin Tian	2024	China	1	1								1	_	_	_	WGS
	Molecular characterization and pathogenicity determination of hypervirulent Klebsiella pneumoniae clinical isolates serotype K2 in Mexico	Juan Carlos Catalán-Nájera	2019	Mexico	350	1	1	1	1			1	1	1	_	_	_	PCR
	Phenotypic and Genotypic Features of Klebsiella pneumoniae Harboring Carbapenemases in Egypt: OXA-48-Like Carbapenemases as an Investigated Model	Suzan Mohammed	2020	Egypt	117	1		1	1	1			1	1	_	_	_	PCR
	Prevalence of multidrug-resistant hypervirulent Klebsiella pneumoniae without defined hypervirulent biomarkers in Anhui, China: a new dimension of hypervirulence	Md Roushan Ali	2023	China	23		1		1	1							1	PCR		1
[truncated: 444 more columns]

## Sheet: Excluded and included_tableS7
	TITLE
		1. Not human clinical isolates	2. Not Klebsiella pneumoniae	3. Not original design	4. No molecular technique	5. Not about virulence genes	6. Language other than English	7. Not available	8. Other topic	Include
		389	569	106	45	790	27	238	162	676
	Сharacterization of Klebsiella pneumoniae paired strains isolated from pediatric patients						1
	[Analysis of the molecular epidemiological characteristics of carbapenem-resistant Klebsiella pneumoniae in a hospital in Hunan Province]							1
	[Antibiotic resistance and virulence characteristics analysis of a carbapenem-resistant hypervirulent Klebsiella pneumoniae]						1
	[Carbapenemase Genes, Virulence Genes, and Molecular Epidemiology of Carbapenem-Resistant Klebsiella pneumoniae Derived From Bloodstream Infections]						1
	[Determination of Whole Genome Sequence and Resistance Genes in Hypermucoviscous Klebsiella pneumoniae with Long-Read Sequencing Technology]							1
	[Diversity analysis of biofilm bacteria on tracheal tubes removed from intubated neonates]						1
	[Investigation of various virulence factors of Klebsiella pneumoniae strains isolated from nosocomial infections]						1
	[Investigation of Virulence Genes and Carbapenem Resistance Genes in Hypervirulent and Classical Isolates of Klebsiella pneumoniae Isolated from Various Clinical Specimens]						1
	[Occurrence of selected genes of the Klebsiella pneumoniae clusters waa and wb for lipolysaccharide synthesis in reference and epidemic strains]						1
	[Single strand conformation polymorphism (SSCP) of selected loci of the cps region for capsule synthesis in epidemic and casually isolated strains of Klebsiella pneumoniae in Poland]						1
	A 20-Year Study of Capsular Polysaccharide Seroepidemiology, Susceptibility Profiles, and Virulence Determinants of Klebsiella pneumoniae from Bacteremia Patients in Taiwan									1
	A 24-year longitudinal study of Klebsiella pneumoniae isolated from patients with bacteraemia and urinary tract infections reveals the association between capsular serotypes, antibiotic resistance, and virulence gene distribution									1
	A case of fatal disseminated infection with masticator space abscess caused by ESBL-producing K57-ST412 hypervirulent Klebsiella pneumoniae									1
	A case report of pyogenic liver abscess caused by hypervirulent Klebsiella pneumoniae diagnosed by metagenomic next-generation sequencing									1
	A challenging case of carbapenem resistant Klebsiella pneumoniae-related pyogenic liver abscess with capsular polysaccharide hyperproduction: a case report									1
	A clinical survey of Klebsiella pneumoniae virulence and genotype in pyogenic liver abscess					1
	A Cross-Sectional Cohort Study of Extended-Spectrum-Beta-Lactamase-Producing Enterobacterales in Patients with Traveler’s Diarrhea		1
	A fatal case of liver abscess caused by hypervirulent Klebsiella pneumoniae in a diabetic adolescent: A clinical and laboratory study									1
	A fatal outbreak of ST11 carbapenem-resistant hypervirulent Klebsiella pneumoniae in a Chinese hospital: a molecular epidemiological study							1
	A Front Line on Klebsiella pneumoniae Capsular Polysaccharide Knowledge: Fourier Transform Infrared Spectroscopy as an Accurate and Fast Typing Tool									1
	A genomic surveillance framework and genotyping tool for Klebsiella pneumoniae and its related species complex									1
	A high-resolution genomic analysis of multidrug-resistant hospital outbreaks of Klebsiella pneumoniae									1
	A hybrid plasmid formed by recombination of a virulence plasmid and a resistance plasmid in Klebsiella pneumoniae									1
	A Klebsiella pneumoniae ST307 outbreak clone from Germany demonstrates features of extensive drug resistance, hypermucoviscosity, and enhanced iron acquisition									1
	A nanoparticles based microbiological study on the effect of rosemary and ginger essential oils against klebsiella pneumoniae									1
	A nationwide genomic study of clinical Klebsiella pneumoniae in Norway 2001-15: Introduction and spread of ESBLs facilitated by clonal groups CG15 and CG307									1
	A nosocomial outbreak of colistin and carbapenem-resistant hypervirulent Klebsiella pneumoniae in a large teaching hospital									1
	A novel and rapid fluorescent PfAgo detection system for hypervirulent Klebsiella pneumoniae (hvKP)									1
	A novel hypermucoviscous Klebsiella pneumoniae ST3994-K2 clone belonging to Clonal Group 86									1
	A novel Klebsiella pneumoniae diguanylate cyclase contributes to intestinal cell adhesion, biofilm formation, iron utilization, and in vivo virulence by gastrointestinal infection									1
	A novel sequence type of carbapenem-resistant hypervirulent Klebsiella pneumoniae strains from a county-level tertiary hospital in Southeastern China									1
	A panel of diverse Klebsiella pneumoniae clinical isolates for research and development									1
	A plasmid locus associated with Klebsiella clinical infections encodes a microbiomedependent gut fitness factor	1
	A Plasmid With Conserved Phage Genes Helps Klebsiella pneumoniae Defend Against the Invasion of Transferable DNA Elements at the Cost of Reduced Virulence									1
	A protein containing the DUF1471 domain regulates biofilm formation and capsule production in Klebsiella pneumoniae									1
	A rare carbapenem-resistant hypervirulent K1/ST1265 Klebsiella pneumoniae with an untypeable blaKPC-harboured conjugative plasmid									1
	A retrospective molecular epidemiological scenario of carbapenemase-producing Klebsiella pneumoniae clinical isolates in a Sicilian transplantation hospital shows a swift polyclonal divergence among sequence types, resistome and virulome									1
	A single-center retrospective study of the molecular epidemiological characteristics of different Klebsiella pneumoniae infections in northern China									1
	A Yersiniabactin-producing Klebsiella aerogenes Strain Causing an Outbreak in an Austrian Neonatal Intensive Care Unit		1
	Abundance of Capsule-Associated Genes in Klebsiella pneumoniae and its Relationship with Biofilm Formation									1
	Accessory Genomes Drive Independent Spread of Carbapenem- Resistant Klebsiella pneumoniae Clonal Groups 258 and 307 in Houston, TX									1
	Acquisition of a stable and transferable plasmid coharbouring hypervirulence and MDR genes with low fitness cost: Accelerating the dissemination of ST11-KL64 CR-HvKP									1
	Acquisition of Plasmid with Carbapenem-Resistance Gene blaKPC2 in Hypervirulent Klebsiella pneumoniae, Singapore									1
	Adaptation to novel spatially-structured environments is driven by the capsule and alters virulence-associated traits	1
	Adaptive attenuation of virulence in hypervirulent carbapenem-resistant Klebsiella pneumoniae									1
	Aerobactin Seems To Be a Promising Marker Compared With Unstable RmpA2 for the Identification of Hypervirulent Carbapenem-Resistant Klebsiella pneumoniae: In Silico and In Vitro Evidence									1
	Allocation of klebsiella pneumoniae bloodstream isolates into four distinct groups by ompK36 typing in a taiwanese university hospital									1
	An abnormal multidrug-resistant and hypervirulent Klebsiella pneumoniae clinical isolate without rmpA or rmpA2							1
	An Emerging Clone, Klebsiellapneumoniae Carbapenemase 2-Producing K. pneumoniae Sequence Type 16, Associated With High Mortality Rates in a CC258-Endemic Setting									1
	An IncR plasmid harbored by a hypervirulent carbapenem-resistant klebsiella pneumoniae strain possesses five tandem repeats of the blaKPC-2::NTEKPC-Id Fragment									1
	An integrated IncFIB/IncFII plasmid confers hypervirulence and its fitness cost and stability									1
	An Investigation of the Male Genitourinary Abscess Originated from Urinary Tract in a Tertiary Hospital, Shanghai, China, from 2004 to 2019									1
	An Outbreak of Carbapenem-Resistant and Hypervirulent Klebsiella pneumoniae in an Intensive Care Unit of a Major Teaching Hospital in Wenzhou, China									1
	An Outbreak of Carbapenem-Resistant Klebsiella pneumoniae in an Intensive Care Unit of a Major Teaching Hospital in Chongqing, China									1
	An Outbreak of Carbapenem-Resistant Klebsiella pneumoniae of K57 Capsular Serotype in an Emergency Intensive Care Unit of a Teaching Hospital in China									1
	An outbreak of extensively drug-resistant and hypervirulent Klebsiella pneumoniae in an intensive care unit of a teaching hospital in Southwest China									1
	An Outbreak of NDM-1-Producing Klebsiella pneumoniae, Associated with OmpK35 and OmpK36 Porin Loss in Tunisia							1
	An Outbreak of ST859-K19 Carbapenem-Resistant Hypervirulent Klebsiella pneumoniae in a Chinese Teaching Hospital									1
	An unequivocal superbug: PDR Klebsiella pneumoniae with an arsenal of resistance and virulence factor genes			1
	Analysis of Antibiotic Resistance and Virulence Traits (Genetic and Phenotypic) in Klebsiella pneumoniae Clinical Isolates from Pakistan: Identification of Significant Levels of Carbapenem and Colistin Resistance									1
	Analysis of Drug Resistance, Virulence, and Phylogeny of Klebsiella pneumoniae in Patients with Different Infections									1
	Analysis of molecular and clinical characteristics of carbapenem-resistant hypervirulent Klebsiella pneumoniae in the intensive care unit						1
	Analysis of the Association Between Antimicrobial Resistance Genes and Virulence Factors in ST11 and Non-ST11 CR-KP Bloodstream Infections in the Intensive Care Unit									1
	Analysis of the Correlation Between Antibiotic Resistance Patterns and Virulence Determinants in Pathogenic Klebsiella pneumoniae Isolates from Egypt							1
	Analysis of the hypovirulent Klebsiella pneumoniae with the NDM-5 gene on IncN plasmids									1
	Analysis of virulence and drug resistance of pan drug resistant Klebsiella pneumoniae						1
	Analysis of Whole-Genome Sequences of Pathogenic Gram-Positive and Gram-Negative Isolates from the Same Hospital Environment to Investigate Common Evolutionary Trends Associated with Horizontal Gene Exchange, Mutations and DNA Methylation Patterning									1
	Antimicrobial resistance, biofilm formation, and molecular detection of efflux pump and biofilm genes among Klebsiella pneumoniae clinical isolates from Northern Jordan									1
	Caribbean multi-centre study of Klebsiella pneumoniae: whole-genome sequencing, antimicrobial resistance and virulence factors					1
	Comparison of biofilm formation and efflux pumps in ESBL and carbapenemase producing Klebsiella pneumoniae					1
	Correlation between Efflux Pump Genes and Biofilm Formation with Antibiotic Resistance of Klebsiella pneumoniae					1
	Current pattern of antibiotic resistance and molecular characterization of virulence genes in Klebsiella pneumoniae obtained from urinary tract infection (UTIs) patients, Peshawar									1
	Distribution of virulence genes and genotyping of CTX-M-15-producing Klebsiella pneumoniae isolated from patients with community-acquired urinary tract infection (CA-UTI)									1
	Genome sequencing unveils <i>bla</i><sub>KPC-2</sub> -harboring plasmids as drivers of enhanced resistance and virulence in nosocomial <i>Klebsiella pneumoniae</i>					1
	Genotyping and virulence analysis of drug resistant clinical Klebsiella pneumoniae isolates in Egypt									1
	Hypervirulent Klebsiella pneumoniae: Biofilm Formation, Capsular Type, Virulence Genes, and Genotyping in Amol Hospitals, Northern Iran									1
	Molecular characterization of Klebsiella pneumoniae clinical isolates through whole-genome sequencing: a comprehensive analysis of serotypes, sequence types, and antimicrobial and virulence genes									1
	Molecular epidemiology and virulence characteristics of Klebsiella pneumoniae strains isolated from hospital-associated infections									1
	Molecular epidemiology and virulence factors of pyogenic liver abscess causing Klebsiella pneumoniae in China									1
	Molecular epidemiology and virulence profiles of colistin-resistant Klebsiella pneumoniae blood isolates from the hospital agency “Ospedale dei Colli,” Naples, Italy							1
	Molecular Epidemiology of Carbapenem Resistant Klebsiella Pneumoniae in Northern China: Clinical Characteristics, Antimicrobial Resistance, Virulence and Geographic Distribution									1
	Molecular epidemiology of virulence and antimicrobial resistance determinants in Klebsiella pneumoniae from hospitalised patients in Kilimanjaro, Tanzania									1
	Occurrence of selected loci of the cps region for capsule K1 or K2 synthesis in epidemic strains of Klebsiella pneumoniae isolated from infants in Poland						1
	Phenotypic and genotypic study of hypervirulent Klebsiella pneumoniae (hvKp) and molecular characterization of its resistance and virulence determinants			1
	Study on Virulence Genes, Drug Resistance and Molecular Epidemiology of Klebsiella pneumoniae with High Virulence in Inner Mongolia, China									1
	Co-occurrence of OXA-232, RmtF-encoding plasmids, and pLVPK-like virulence plasmid contributed to the generation of ST15-KL112 hypervirulent multidrug-resistant Klebsiella pneumoniae									1
	Co-occurrence of Rapid Gene Gain and Loss in an Interhospital Outbreak of Carbapenem-Resistant Hypervirulent ST11-K64 Klebsiella pneumoniae									1
	Carbapenem-resistant Klebsiella pneumoniae: virulence factors, molecular epidemiology and latest updates in treatment options					1
	"Sichuanvirus", a novel bacteriophage viral genus, able to lyse carbapenem-resistant Klebsiella pneumoniae	1
	[Capsular types, virulence factors and DNA types of Klebsiella oxytoca strains isolated from blood and bile]		1
	[Effect of Klebsiella pneumoniae KbvR regulator on bacterial biofilm formation and capsular synthesis]							1
	[Effects of Chinese herbal medicine Dusuqing Granule on toll-like receptor 4 signaling in multiple organ injury induced by bacterial pneumonia in aged rats]	1
	[Investigation of plasmid-mediated quinolone resistance in Pseudomonas aeruginosa strains isolated from cystic fibrosis patients]		1
	[Is resistance to disinfectants a mandatory feature of a hospital strain of causative agents of nosocomial purulent-septic infections?].							1
	[Molecular epidemiological characterization of hypervirulent carbapenem-resistant Klebsiella pneumoniae in a hospital in Henan Province from 2020 to 2022]							1
	[Preliminary study on resistance mechanism and virulence features in carbapenems-resistant Klebsiella pneumoniae from burn patients]							1
	[Single strand conformation polymorphism of selected genes of the Klebsiella pneumoniae cluster waa for core lipopolysaccharide biosynthesis]							1
	[The molecular typing of clinical isolates Klebsiella pneumoniae producing beta-lactamases of extended specter of action.]							1
	“Global divide in carbapenem resistance and hypervirulence of Klebsiella pneumonia: comparing trends in India and developed nations”-a comprehensive review			1
	<i>Klebsiella oxytoca</i> Endocarditis With Complete Heart Block		1
	1-(1-naphthylmethyl)-piperazine Inhibition assay successfully rules out efflux pump overexpression in Acinetobacter baumannii		1
	A 12 year experience of colistin resistance in Klebsiella pneumoniae causing neonatal sepsis: two-component systems, efflux pumps, lipopolysaccharide modification and comparative phylogenomics					1
	A 4.5-Year Within-Patient Evolution of a Colistin-Resistant Klebsiella pneumoniae Carbapenemase-Producing K. pneumoniae Sequence Type 258					1
	A blaOXA-181-harbouring multi-resistant ST147 Klebsiella pneumoniae isolate from Pakistan that represent an intermediate stage towards pan-drug resistance					1
	A broad-spectrum antibiofilm peptide enhances antibiotic action against bacterial biofilms					1
	A Comprehensive Genomic Analysis of the Emergent Klebsiella pneumoniae ST16 Lineage: Virulence, Antimicrobial Resistance and a Comparison with the Clinically Relevant ST11 Strain	1
	A cyclic adenosine monophosphate response element-binding protein inhibitor enhances the antibacterial activity of polymyxin B by inhibiting the ATP hydrolyzation activity of CrrB	1
	A First Report on Multidrug-Resistant Escherichia coli O25 ST131 Dissemination in an Outpatient Population in Zagreb, Croatia		1
	A first study of meat-borne enterococci from butcher shops: prevalence, virulence characteristics, antibiotic resistance and clonal relationship	1
	A genome-wide One Health study of Klebsiella pneumoniae in Norway reveals overlapping populations but few recent transmission events across reservoirs	1
	A high prevalence of blaOXA-48 in Klebsiella (Raoultella) ornithinolytica and related species in hospital wastewater in South West England	1
	A hybrid and poly-polish workflow for the complete and accurate assembly of phage genomes: a case study of ten przondoviruses	1
	A Klebsiella variicola Plasmid Confers Hypermucoviscosity-Like Phenotype and Alters Capsule Production and Virulence		1
	A large, refractory nosocomial outbreak of klebsiella pneumoniae carbapenemase-producing Escherichia coli demonstrates carbapenemase gene outbreaks involving sink sites require novel approaches to infection control	1
	A model for microbial interactions and metabolomic alterations in Candida glabrata-Staphylococcus epidermidis dual-species biofilms		1
	A Molecular Resistance Mechanisms Detection in Klebsiella pneumoniae through Carbapenem Enzymatic Genes					1
	A multispecies cluster of VIM-1 carbapenemase-producing enterobacterales linked by a novel, highly conjugative, and broad-host-range IncA plasmid forebodes the reemergence of VIM-1					1
	A new natural product analog of blasticidin S reveals cellular uptake facilitated by the NorA multidrug transporter		1
	A novel antibacterial approach of Cecropin-B peptide loaded on chitosan nanoparticles against MDR Klebsiella pneumoniae isolates							1
	A novel chicken-origin colistin-resistant Klebsiella pneumoniae ST5982 Co-harboring mcr-3.11 and CTX-M-27	1
	A novel Enterococcus faecium phage EF-M80: unveiling the effects of hydrogel-encapsulated phage on wound infection healing		1
	A novel genetic determination of a lectin gene in Iraqi acinetobacter baumannii isolates and use of purified lectin as an antibiofilm agent		1
	A Novel Multidrug Resistant, Non-Tn4401 Genetic Element-Bearing, Strain of Klebsiella pneumoniae Isolated From an Urban Lake With Drinking and Recreational Water Reuse	1
	A novel PCR-based genotyping scheme for clinical Klebsiella pneumoniae							1
	A Novel Polysaccharide Depolymerase Encoded by the Phage SH-KP152226 Confers Specific Activity Against Multidrug-Resistant Klebsiella pneumoniae via Biofilm Degradation							1
	A Novel Protocol Obviates Endoscope Sampling for Carbapenem-Resistant Enterobacteriaceae: Experience of a Center with a Prior Outbreak		1
	A Phage Cocktail To Control Surface Colonization by Proteus mirabilis in Catheter-Associated Urinary Tract Infections		1
	A pressure-driven column-based technique for the efficient extraction of DNA from respiratory samples		1
	A randomized controlled trial of Lactobacillus rhamnosus GG on antimicrobial-resistant organism colonization		1
	A rapid and high-throughput multiplex genetic detection assay for detection, semi-quantification and virulence genotyping of Helicobacter pylori in non-invasive oral samples		1
	A Retrospective Whole-Genome Sequencing Analysis of Carbapenem and Colistin-Resistant Klebsiella Pneumoniae Nosocomial Strains Isolated during an MDR Surveillance Program					1
	A review article on Helicobacter pylori antibiotic resistance profile in Iran			1
	A Review of Resistance to Polymyxins and Evolving Mobile Colistin Resistance Gene (mcr) among Pathogens of Clinical Significance			1
	A Sequence Type 23 Hypervirulent Klebsiella pneumoniae Strain Presenting Carbapenem Resistance by Acquiring an IncP1 bla KPC-2 Plasmid	1
	A Serendipitous Mutation Reveals the Severe Virulence Defect of a Klebsiella pneumoniae fepB Mutant	1
	A set of antibiotic-resistance mechanisms and virulence factors in GES-16-producing Klebsiella quasipneumoniae subsp. similipneumoniae from hospital wastewater revealed by whole-genome sequencing	1
	A severe case of human rhinovirus A45 with central nervous system involvement and viral sepsis		1
	A Siderophore-Encoding Plasmid Encodes High-Level Virulence in Escherichia coli		1
	A structural, epidemiological & genetic overview of Klebsiella pneumoniae carbapenemases (KPCs)					1
	A study of clinical and bacteriological characteristics of Klebsiella pneumoniae isolates in Birjand, South-East Iran: Hypervirulent phenotype, biofilm formation, virulence factors, and antibiotic resistance							1
	A Study of the Virulence Traits of Carbapenem-Resistant Klebsiella pneumoniae Isolates in a Galleria mellonella Model							1
	A survey of extended-spectrum β-lactamase-producing Enterobacteriaceae in environmental water in Okinawa Prefecture of Japan and relationship with indicator organisms	1
	A Targeted Sequencing Assay for Serotyping Escherichia coli Using AgriSeq Technology		1
	A Whole-Genome Sequencing-Based Approach for the Characterization of Klebsiella pneumoniae Co-Producing KPC and OXA-48-like Carbapenemases Circulating in Sardinia, Italy					1
	A widespread single amino acid mutation in AcrA reduces tigecycline susceptibility in Klebsiella pneumoniae					1
	Abundance of Selected Lipopolysaccharide-Rich Bacteria and Levels of Toll-like Receptor 4 and Interleukin 8 Expression Are Significantly Associated with Live Attenuated Rotavirus Vaccine Shedding among South African Infants					1
	Accurate Identification of Klebsiella variicola by MALDI-TOF Mass Spectrometry in Clinical Microbiology Laboratories		1
	Achieving a Predictive Understanding of Antimicrobial Stress Physiology through Systems Biology							1
	Acinetobacter baumannii antibiotic resistance mechanisms		1
	Acinetobacter baumannii clinical isolates from outbreaks in Erbil hospitals after the COVID-19 pandemic		1
	Acinetobacter baumannii NCIMB8209: a Rare Environmental Strain Displaying Extensive Insertion Sequence-Mediated Genome Remodeling Resulting in the Loss of Exposed Cell Structures and Defensive Mechanisms		1
	Ackermannviridae bacteriophage against carbapenem-resistant Klebsiella pneumoniae of capsular type 64	1
	Acquisition of mcr-1 and Cocarriage of Virulence Genes in Avian Pathogenic Escherichia coli Isolates from Municipal Wastewater Influents in Japan		1
	Acquisition of plasmids conferring carbapenem and aminoglycoside resistance and loss of surface-exposed macromolecule structures as strategies for the adaptation of Acinetobacter baumannii CC104O/CC15p strains to the clinical setting		1
	Acquisition of Tigecycline Resistance by Carbapenem-Resistant Klebsiella pneumoniae Confers Collateral Hypersensitivity to Aminoglycosides					1
	AcrAB-TolC Efflux Pump Mediated Resistance to Carbapenems among Clinical Isolates of Enterobacteriaceae					1
	AcrAB-TolC efflux pump overexpression and tet(A) gene mutation increase tigecycline resistance in Klebsiella pneumoniae					1
	Activity and resistance mechanisms of the third generation tetracyclines tigecycline, eravacycline and omadacycline against nationwide Spanish collections of carbapenemase-producing Enterobacterales and Acinetobacter baumannii	1
	Activity of Cefiderocol and Other New Antibiotics Against Extensively Drug-Resistant Klebsiella pneumoniae Strains					1
	Activity of Epsilon-poly-L-lysine against Multidrug-Resistant Pseudomonas aeruginosa and Klebsiella pneumoniae Isolates of Urinary Tract Infections					1
	Activity of imipenem/relebactam on Klebsiella pneumoniae with different mechanisms of imipenem non-susceptibility					1
	Adaptation of clinical isolates of Klebsiella pneumoniae to the combination of niclosamide with the efflux pump inhibitor phenyl-arginine-β-naphthylamide (PaβN): co-resistance to antimicrobials					1
	Adaptive evolution of extensive drug resistance and persistence in epidemic ST11 KPC-producing Klebsiella pneumoniae during antimicrobial chemotherapy					1
	Adhesion and invasion to epithelial cells and motility of extended-spectrum β-lactamase-producing escherichia coli reveal st131 superiority: A comparative in vitro study of extraintestinal pathogenic E. coli lineages		1
	Advancing Understanding of Diversity and Antimicrobial Resistance in Indoor Microbiomes		1
	Alleviating arsenic stress affecting the growth of Vigna radiata through the application of Klebsiella strain ASBT-KP1 isolated from wastewater	1
	Alterações neuroquímicas e comportamentais induzidas pela infecção por coronavírus, tanto no contexto agudo quanto nas sequelas								1
	Alterations in Antibiotic Susceptibility of Staphylococcus aureus and Klebsiella pneumoniae in Dual Species Biofilms					1
	Amidochelocardin overcomes resistance mechanisms exerted on tetracyclines and natural chelocardin					1
	Aminoglycoside related nephrotoxicity in cystic fibrosis	1
	Aminoglycoside-resistance gene signatures are predictive of aminoglycoside MICs for carbapenem-resistant Klebsiella pneumoniae					1
	AMXT-1501 targets membrane phospholipids against Gram-positive and -negative multidrug-resistant bacteria							1
	An approach to combat multidrug-resistant K. pneumoniae strain using synergistic effects of Ocotea diospyrifolia essential oil in combination with amikacin					1
	An enterococcal phage-derived enzyme suppresses graft-versus-host disease		1
	An Epidemiological and Molecular study Evaluating The Biofilm-Related Markers of Pseudomonas Aeruginosa and Klebsiella Spp. Causing Diarrhea in Ruminants and Humans		1
	An in-depth study on survival mechanism of bacterial isolates in disinfectants within the hospital environment		1
	An insight into newly emerging avian pathogenic E. coli serogroups, biofilm formation, ESBLs and integron detection and in vivo pathogenicity in chicken		1
	An Insight into the Presence of Antimicrobial Resistance Genes in Opportunistic Pathogenic Bacteria Isolated from Farm-Reared Crickets	1
	An integrated analysis of intracellular metabolites and virulence gene expression during biofilm development of a clinical isolate of Candida tropicalis on distinct surfaces		1
	An Unusual 'Gift' from Humans: Third-Generation Cephalosporin-Resistant Enterobacterales in migratory birds along the East Asian-Australasian Flyway	1
	Analysis of a novel phage as a promising biological agent targeting multidrug resistant Klebsiella pneumoniae					1
	Analysis of a Refractory Case of Pediatric Meningitis Caused by Klebsiella pneumoniae Co-Resistant to Carbapenems and Polymyxins					1
	Analysis of an IncR plasmid carried by carbapenem-resistant Klebsiella pneumoniae: A survey of swine Klebsiella pneumoniae in Jilin Province	1
	Analysis of colistin resistance in carbapenem-resistant Enterobacterales and XDR Klebsiella pneumoniae					1
	Analysis of drug resistance characteristics of Klebsiella pneumoniae in the nasopharynx of hospitalized patients in North China from 2022 to 2023							1
	Analysis of drug resistance genes and molecular typing of carbapenem-resistant Klebsiella variicola strains					1
	Analysis of iron acquisition and transportation system in clinical Klebsiella pneumoniae isolates							1
	Analysis of Klebsiella Pneumoniae Isolates with Extremely High Antibiotic Resistance							1
	Analysis of mcr family of colistin resistance genes in Gram-negative isolates from a tertiary care hospital in India					1
	Analysis of mgrB gene mutations in colistin-resistant Klebsiella pneumoniae in Tehran, Iran							1
	Analysis of resistance and virulence genes of a pan-drug resistant Klebsiella pneumoniae strain with whole genome sequencing							1
	Analysis of the virulence of a lethal, carbapenem-resistant hypervirulent KPC-33-producing Klebsiella pneumoniae: Emergence of ST11-KL64 hv-CRKP in ICU							1
	Anatomy of an extensively drug-resistant Klebsiella pneumoniae outbreak in Tuscany, Italy					1
	Andrographis paniculata extract inhibit growth, biofilm formation in multidrug resistant strains of Klebsiella pneumoniae					1
	Anti-bacteria, anti-biofilm, and anti-virulence activity of the synthetic compound MTEBT-3 against carbapenem-resistant Klebsiella pneumoniae strains ST3984									1
	Antibacterial activity of bacillomycin D-like compounds isolated from Bacillus amyloliquefaciens HAB-2 against Burkholderia pseudomallei		1
	Antibacterial activity of metal–phenanthroline complexes against multidrug-resistant Irish clinical isolates: a whole genome sequencing approach		1
	Antibacterial and Anti-Biofilm Activities of Essential Oil Compounds against New Delhi Metallo-β-Lactamase-1-Producing Uropathogenic Klebsiella pneumoniae Strains									1
	Antibacterial and antibiofilm effects of green synthesized selenium nanoparticles on clinical Klebsiella pneumoniae isolates							1
	Antibacterial and antibiofilm efficacy of eugenol, carvacrol, and cinnamaldehyde against colistin-resistant Klebsiella pneumoniae									1
	Antibacterial and antibiofilm efficacy of repurposing drug hexestrol against methicillin-resistant Staphylococcus aureus		1
	Antibacterial and anti-Toxoplasma activities of Aspergillus niger endophytic fungus isolated from Ficus retusa: in vitro and in vivo approach		1
	Antibacterial efficacy of a K5-specific Klebsiella phage in milk and investigation of phage resistance mechanisms	1
	Antibacterial Efficacy of Liposomal Formulations Containing Tobramycin and N-Acetylcysteine against Tobramycin-Resistant Escherichia coli, Klebsiella pneumoniae, and Acinetobacter baumannii									1
	Antibacterial Resistance Pattern in Clinical and Non-clinical Bacteria by Phenotypic and Genotypic Assessment	1
	Antibacterial, antibiofilm, and antiquorum sensing activities of phytosynthesized silver nanoparticles fabricated from Mespilus germanica extract against multidrug resistance of Klebsiella pneumoniae clinical strains									1
	Antibiofilm antibacterial and antioxidant activity of biosynthesized silver nanoparticles using Pantoea agglomerans		1
	Antibiogram and detection of virulence genes among Klebsiella pneumoniae isolates from rustic hospital drains	1
	Antibiotic and inorganic nanoparticles co-loaded into carboxymethyl chitosan-functionalized niosome: Synergistic enhanced antibacterial and anti-biofilm activities	1
	Antibiotic class with potent in vivo activity targeting lipopolysaccharide synthesis in Gram-negative bacteria					1
	Antibiotic concentrations induce morphological changes and increase biofilm formation in multi-antibiotic and heavy metal resistant Kluyvera cryocrescens and Serratia fonticola		1
	Antibiotic pressure on the acquisition and loss of antibiotic resistance genes in Klebsiella pneumoniae									1
	Antibiotic resistance and epidemiological characteristics of polymyxin-resistant Klebsiella pneumoniae					1
	Antibiotic resistance and its correlation with biofilm formation and virulence genes in Klebsiella pneumoniae isolated from wounds									1
	Antibiotic resistance and virulence characteristics analysis of a carbapenem-resistant hypervirulent Klebsiella pneumoniae						1
	Antibiotic resistance and virulence characteristics of four carbapenem-resistant Klebsiella pneumoniae strains coharbouring blaKPC and blaNDM based on whole genome sequences from a tertiary general teaching hospital in central China between 2019 and 2021									1
	Antibiotic resistance and virulence traits in vancomycin-resistant enterococci (Vre) and extended-spectrum β-lactamase/ampc-producing (ESBL/ampc) enterobacteriaceae from humans and pets					1
	Antibiotic resistance mechanism and homology analysis of carbapenem-resistant klebsiella pneumoniae outbreak in ICU							1
	Antibiotic Resistance Profiles and Molecular Characteristics of Extended-Spectrum Beta-Lactamase (ESBL)-Producing Escherichia coli and Klebsiella pneumoniae Isolated From Shrimp Aquaculture Farms in Kerala, India	1
	Antibiotic resistance, biofilm formation, and virulence gene profiling of multidrug-resistant Pseudomonas aeruginosa isolates from a multi-speciality hospital in Sikkim, India		1
	Antibiotic Resistance, Molecular Characteristics and Risk Factors of Carbapenem-Resistant Klebsiella pneumoniae in Clinical Isolates									1
	Antibiotic resistance, virulence and genetic diversity of Klebsiella pneumoniae in community- and hospital-acquired urinary tract infections in Iran							1
	Antibiotic Resistance, Virulence Factors, Phenotyping, and Genotyping of Non-Escherichia coli Enterobacterales from the Gut Microbiota of Healthy Subjects		1
	Antibiotic resistance, virulence factors, phenotyping, and genotyping of non–escherichia coli enterobacterales from the gut microbiota of healthy subjects		1
	Antibiotic Resistance, Virulence Genes, and Molecular Diversity of Clinical Klebsiella pneumoniae Isolates from Patients of District Hospital in Central Poland									1
	Antibiotic resistance, virulence-associated genes analysis and molecular typing of Klebsiella pneumoniae strains recovered from clinical samples									1
	Antibiotic Susceptibility Pattern and Distribution of Virulence Factors Among Klebsiella pneumoniae Isolated from Healthy Volunteers									1
	Antibiotic Susceptibility, Biofilm-Forming Ability, and Prevalence of Extended-Spectrum Beta-Lactamase (ESBL)- and Biofilm-Associated Genes Among Klebsiella pneumoniae Isolates from Hospitalized Patients in Northwest of Iran									1
	Antibiotic-driven intestinal dysbiosis in pediatric short bowel syndrome is associated with persistently altered microbiome functions and gut-derived bloodstream infections		1
	Antibiotic-resistant Enterobacteriaceae in wastewater of abattoirs	1
	Antibiotics act with vb_abap_agc01 phage against acinetobacter baumannii in human heat‐inactivated plasma blood and galleria mellonella models		1
	Antibody responses in Klebsiella pneumoniae bloodstream infection: a prospective cohort study					1
	Antimicrobial Activity Assay of Liposomal Lipopolysaccharide Extracted from Escherichia coli		1
	Antimicrobial Activity of an Fmoc-Plantaricin 149 Derivative Peptide against Multidrug-Resistant Bacteria					1
	Antimicrobial activity of iron-depriving pyoverdines against human opportunistic pathogens					1
	Antimicrobial and Anti-Efflux Machinery of FDA-Approved Proton Pump Inhibitors and Vitamins Against Klebsiella pneumoniae and Pseudomonas aeruginosa					1
	Antimicrobial Resistance and Biofilm Formation in Klebsiella pneumoniae Clinical Isolates									1
	Antimicrobial Resistance and Biofilms Underlying Catheter-Related Bloodstream Coinfection by Enterobacter cloacae Complex and Candida parapsilosis		1
	Antimicrobial resistance and carbapenemase dissemination in Pseudomonas aeruginosa isolates from Libyan hospitals: a call for surveillance and intervention		1
	Antimicrobial Resistance and Comparative Genome Analysis of Klebsiella pneumoniae Strains Isolated in Egypt					1
	Antimicrobial resistance and genetic diversity of Klebsiella pneumoniae strains from different clinical sources in horses	1
	Antimicrobial Resistance and Genomic Characterization of OXA-48- and CTX-M-15-Co-Producing Hypervirulent Klebsiella pneumoniae ST23 Recovered from Nosocomial Outbreak									1
	Antimicrobial Resistance and Genomic Epidemiology of tet(X4)-Bearing Bacteria of Pork Origin in Jiangsu, China	1
	Antimicrobial resistance and molecular epidemiology of Klebsiella pneumoniae isolated from bovine mastitis in seven provinces in China	1
	Antimicrobial Resistance and Molecular Epidemiology of Uropathogenic Escherichia coli Isolated From Female Patients in Shanghai, China		1
	Antimicrobial Resistance and Pathogenicity Determination of Community-Acquired Hypervirulent Klebsiella pneumoniae							1
	Antimicrobial resistance and phylogenetic lineages of KPC-2-producing blood-borne Klebsiella pneumoniae subsp. pneumoniae from Kolkata, India during 2015-2024: Emergence of Klebsiella pneumoniae subsp. pneumoniae with blaKPC-2, blaNDM, and blaOXA-48-like triple carbapenemases									1
	Antimicrobial Resistance and Virulence Characteristics of Klebsiella pneumoniae Isolates in Kenya by Whole‐Genome Sequencing									1
	Antimicrobial resistance and virulence factors of Klebsiella quasipneumoniae, the novel sequence types (ST) 7979 and 7980 from Indonesia		1
	Antimicrobial resistance and virulence in Klebsiella pneumoniae: a four-month study in Osogbo, Nigeria									1
	Antimicrobial resistance and virulence of carbapenem-resistant Klebsiella pneumoniae strains isolated from children in intensive care and surgical units							1
	Antimicrobial Resistance Caused by KPC-2 Encoded by Promiscuous Plasmids of the Klebsiella pneumoniae ST307 Strain					1
	Antimicrobial Resistance Genes, Virulence Genes, and Associated Mobile Genetic Elements of Eight Multidrug-Resistant Enterobacterales Isolated from Hospital-Acquired Urinary Tract Infections in Sri Lanka							1
	Antimicrobial resistance of clinical isolates of Klebsiella pneumoniae and Escherichia coli in Russian hospitals: results of a multicenter epidemiological study						1
	Antimicrobial Resistance of Clinical Klebsiella pneumoniae Isolates: Involvement of AcrAB and OqxAB Efflux Pumps					1
	Antimicrobial resistance of Escherichia coli, Enterobacter spp., Klebsiella pneumoniae and Enterococcus spp. isolated from the feces of giant panda	1
	Antimicrobial resistance of hypervirulent Klebsiella pneumoniae: Epidemiology, hypervirulence-associated determinants, and resistance mechanisms			1
	Antimicrobial resistance pattern and molecular characterization of hypervirulent Klebsiella pneumoniae among hospital-acquired infections in the intensive care unit									1
	Antimicrobial Resistance Pattern, Pathogenicity and Molecular Properties of Hypervirulent Klebsiella pneumonia (hvKp) among Hospital-Acquired Infections in the Intensive Care Unit (ICU)									1
	Antimicrobial Resistance Profile, Whole-Genome Sequencing and Core Genome Multilocus Sequence Typing of B. anthracis Isolates in Croatia from 2001 to 2022		1
	Antimicrobial resistance profiles and molecular epidemiology of Klebsiella pneumoniae isolates from Scottish bovine mastitis cases	1
	Antimicrobial resistance spectrum and virulence characterization of Escherichia coli, Klebsiella pneumoniae and Proteus mirabilis isolated from asymptomatic and diarrheal rhesus monkeys	1
	Antimicrobial resistance, biofilm formation, and presence of colistin resistance mcr genes in Escherichia coli and Aeromonas spp. isolated from water samples		1
	Antimicrobial Resistance, Genetic Lineages, and Biofilm Formation in Pseudomonas aeruginosa Isolated from Human Infections: An Emerging One Health Concern		1
	Antimicrobial resistance, virulence genes and molecular evolution of clinically isolated CRKP							1
	Antimicrobial resistance, virulence genes profiles and molecular epidemiology of carbapenem-resistant Klebsiella pneumoniae strains from captive giant pandas (Ailuropoda melanoleuca)	1
	Antimicrobial resistance: A One Health perspective								1
	Antimicrobial resistant Enterobacterales of clinical importance in mute swans								1
	Antimicrobial susceptibility and genetic characteristics of multi-drug resistant Acinetobacter baumannii isolates in Northwest China		1
	Antimicrobial susceptibility patterns and CTX-M ß-lactamase producing clinical isolates from burn patients in Islamabad, Pakistan					1
	Antimicrobial Susceptibility, Virulence, and Genomic Features of a Hypervirulent Serotype K2, ST65 Klebsiella pneumoniae Causing Meningitis in Italy									1
	Antimicrobial-Resistant Escherichia coli from Environmental Waters in Northern Colorado		1
	Antimicrobials from a feline commensal bacterium inhibit skin infection by drug-resistant S. Pseudintermedius		1
	Antiseptic management of critical wounds: differential bacterial response upon exposure to antiseptics and first insights into antiseptic/phage interactions								1
	Apoptosis, toll-like, RIG-I-like and NOD-like receptors are pathways jointly induced by diverse respiratory bacterial and viral pathogens								1
	Application and evaluation of a rapid detection method based on two-dimensional PCR technology for hypervirulent Klebsiella pneumoniae									1
	Application of Biofire Filmarray Joint Infection Panel for Rapid Identification of Aetiology in a Necrotizing Fasciitis Case								1
	Application of Metagenomic Next-Generation Sequencing in the Diagnosis of Infectious Keratitis		1
	Application of microrganisms for coffee fermentation								1
	Applications of Bacteriophages in								1
	Applications of bacteriophages in the treatment of localized infections in humans								1
	Assessment of Antibiotic Resistance Among Isolates of Klebsiella spp. and Raoultella spp. in Wildlife and Their Environment from Portugal: A Positive Epidemiologic Outcome					1
	Assessment of Colistin Heteroresistance among Multidrug-Resistant Klebsiella pneumoniae Isolated from Intensive Care Patients in Europe					1
	Assessment of Hypervirulent Klebsiella pneumoniae Isolates Using Multilocus Sequence Typing in West of Iran									1
	Assessment of In-Vitro Synergy of Fosfomycin with Meropenem, Amikacin and Tigecycline in Whole Genome Sequenced Extended and Pan Drug Resistant Klebsiella Pneumoniae: Exploring A Colistin Sparing Protocol					1
	Assessment of the <i>In Vitro</i> Activity of Ceftazidime-Avibactam against Multidrug-Resistant Klebsiella spp. Collected in the INFORM Global Surveillance Study, 2012 to 2014					1
	Assessment of the In Vitro Activity of Ceftazidime-Avibactam against Multidrug-Resistant Klebsiella spp. Collected in the INFORM Global Surveillance Study, 2012 to 2014					1
	Assessment of the Last-Resort Antibiotics against Extended Spectrum Beta-Lactamase/Carbapenemase and Biofilm Producer Klebsiella Pneumoniae Isolated from Hospitalized Patients in Intensive Care Units (ICUs), Iran									1
	Associated of E. coli intestinal bacteria with contamination of milk and its products in the city of Hilla, Iraq		1
	Association between clinical-biological characteristics of Klebsiella pneumoniae and 28-day mortality in patients with bloodstream infection									1
	Association between Intestinal Colonization and Extraintestinal Infection with Carbapenem-Resistant Klebsiella pneumoniae in Children									1
	Association between Presence of RmpA, MrkA and MrkD Genes and Antibiotic Resistance in Clinical Klebsiella pneumoniae Isolates from Hospitals in Tehran, Iran					1
	Association Between Presence of Virulence Genes and Antibiotic Resistance in Clinical Klebsiella Pneumoniae Isolates									1
	Association of Colistin-Resistant KPC Clonal Strains with Subsequent Infections and Colonization and Biofilm Production					1
	Association of diverse bacterial communities in human bile samples with biliary tract disorders: a survey using culture and polymerase chain reaction-denaturing gradient gel electrophoresis methods					1
	Association of fluoroquinolone resistance and ESBL production in hypervirulent Klebsiella pneumoniae ST11 and ST893 in Iran							1
	Association of qnr Genes and OqxAB Efflux Pump in Fluoroquinolone-Resistant Klebsiella pneumoniae Strains					1
	Associations of the major international high-risk resistant clones and virulent clones with specific ompK36 allele groups in Klebsiella pneumoniae in Taiwan									1
	A-to-I RNA Editing in Klebsiella pneumoniae Regulates Quorum Sensing and Affects Cell Growth and Virulence					1
	Australian porcine clonal complex 10 (CC10) Escherichia coli belong to multiple sublineages of a highly diverse global CC10 phylogeny		1
	Bacillibactin class of siderophore antibiotics from a marine symbiotic Bacillus as promising antibacterial agents		1
	Bacillus cereus-derived α-amylase disrupts biofilm formation and quorum sensing in multidrug-resistant Klebsiella pneumoniae									1
	BacTag - A pipeline for fast and accurate gene and allele typing in bacterial sequencing data based on database preprocessing		1
	Bacteremia and other body site infection caused by hypervirulent and classic Klebsiella pneumoniae									1
	Bacteria associated with canine pyometra and concurrent bacteriuria: A prospective study	1
	Bacterial characteristics of carbapenem-resistant Enterobacteriaceae (CRE) colonized strains and their correlation with subsequent infection					1
	Bacterial Community and Genomic Analysis of Carbapenem-Resistant Acinetobacter baumannii Isolates from the Environment of a Health Care Facility in the Western Region of Saudi Arabia		1
	Bacterial genomics: Microbial GWAS coming of age					1
	Bacterial hydrophilins promote pathogen desiccation tolerance		1
	Bacterial profile and their antimicrobial resistance patterns among patients with community-acquired pneumonia in southwestern Iran					1
	Bacterial translocation, infection and coagulation in cirrhosis and portal hypertension							1
	Bacteriocin production facilitates nosocomial emergence of vancomycin-resistant Enterococcus faecium		1
	BACTERIOLOGICAL AND GENOTYPIC DIVERSITY OF SOME VIRULENCE GENES IN KLEBSIELLA PNEUMONIA ISOLATED FROM PATIENTS IN BAGHDAD CITY							1
	Bacteriological and Molecular Study of Some Urinary Tract Infections Bacteria in Human and Cows in Babylon Province	1
	Bacteriological characteristics of hypervirulent Klebsiella pneumoniae rmpA gene (hvKp-rmpA)-harboring strains in the south of Iran									1
	Bacteriophage Infections of Biofilms of Health Care-Associated Pathogens: Klebsiella pneumoniae			1
	Bacteriophage rescue therapy of a vancomycin-resistant enterococcus faecium infection in a one-year-old child following a third liver transplantation		1
	Bacteriophage SRD2021 Recognizing Capsular Polysaccharide Shows Therapeutic Potential in Serotype K47 Klebsiella pneumoniae Infections				1
	Bacteriophage ZCKP1: A potential treatment for Klebsiella pneumoniae isolated from diabetic foot patients					1
	Bacteriophage–Antibiotic Combination Therapy against Pseudomonas aeruginosa		1
	Bacteriophage-resistant carbapenem-resistant Klebsiella pneumoniae shows reduced antibiotic resistance and virulence	1
	Bacteriophages of Klebsiella spp., their diversity and potential therapeutic uses			1
	Beta-lactamase and integron-associated antibiotic resistance genes of Klebsiella pneumoniae isolated from Tilapia fishes (Oreochromis niloticus)	1
	Beta-lactamase determinants and molecular typing of carbapenem-resistant classic and hypervirulent Klebsiella pneumoniae clinical isolates from southwest of Iran									1
	Bilateral osteomyelitis and liver abscess caused by hypervirulent Klebsiella pneumoniae- a rare clinical manifestation (case report)									1
	Biochemical, Molecular, and Computational Techniques for the Determination of Virulence Factors of ESKAPE Pathogens							1
	Biocide exposure in extended-spectrum β-lactamase-producing Klebsiella pneumoniae: effect on increased biocide and antibiotic MICs, genetic changes, and fitness cost							1
	BIOFILM AND ANTIMICROBIAL RESISTANCE OF KLEBSIELLA PNEUMONIAE ISOLATED FROM SHEEP	1
	Biofilm and Gene Expression Characteristics of the Carbapenem-Resistant Enterobacterales, Escherichia coli IMP, and Klebsiella pneumoniae NDM-1 Associated with Common Bacterial Infections	1
	Biofilm bacterial communities and abundance in a full-scale drinking water distribution system in Shanghai	1
	Biofilm contamination of high-touched surfaces in intensive care units: epidemiology and potential impacts							1
	Biofilm establishment, biofilm persister cell formation, and relative gene expression analysis of type II toxin-antitoxin system in Klebsiella pneumoniae									1
	Biofilm formation and antibiotic resistance in Klebsiella pneumoniae urinary strains							1
	Biofilm Formation and Antibiotic Resistance Profiles in Carbapenemase-Producing Gram-Negative Rods-A Comparative Analysis between Screening and Pathological Isolates					1
	Biofilm Formation and Gene Expression in Carbapenem-Resistant Klebsiella pneumoniae OXA-48 Under Different Growth Conditions	1
	Biofilm Formation in Klebsiella pneumoniae Bacteremia Strains Was Found to be Associated with CC23 and the Presence of wcaG									1
	Biofilm Formation of Clinical Klebsiella pneumoniae Strains Isolated from Tracheostomy Tubes and Their Association with Antimicrobial Resistance, Virulence and Genetic Diversity									1
	Biofilm-Associated Multi-Drug Resistance in Hospital-Acquired Infections: A Review			1
	Biofilm-Forming by Carbapenem Resistant Enterobacteriaceae May Contribute to the Blood Stream Infection					1
	Biofilm-Producing Bacteria and Risk Factors (Gender and Duration of Catheterization) Characterized as Catheter-Associated Biofilm Formation		1
	Biofilms and antibiotic susceptibility of multidrug-resistant bacteria from wild animals	1
	Biofilms and antimicrobial resistance							1
	Biological and genetic characteristics of three hypervirulent Klebsiella pneumoniae strains causing liver abscess							1
	Biological and genomic characteristics of three novel bacteriophages and a phage-plasmid of Klebsiella pneumoniae							1
	Biological and genomic characterization of a polyvalent phage PSH-1 against multidrug-resistant Salmonella Enteritidis		1
	Biological characteristics and genome analysis of a novel phage vB_KpnP_IME279 infecting Klebsiella pneumoniae				1
	Biological Control of Insect-Pest and Diseases by Endophytes								1
	BIOLOGICAL PROPERTIES AND GENETIC STRUCTURE OF CLINIC ISOLATES OF KLEBSIELLA PNEUMONIAE SPECIES						1
	Biological properties and genomics analysis of vB_KpnS_GH-K3, a Klebsiella phage with a putative depolymerase-like protein		1
	Biosynthesis of Silver Nanoparticle by Using Bacillus Subtilis Bacteria and its Biofilm Activity		1
	Biosynthetic gene cluster signature profiles of pathogenic Gram-negative bacteria isolated from Egyptian clinical settings					1
	Biotyping, virulotyping and biofilm formation ability of ESBL-Klebsiella pneumoniae isolates from nosocomial infections							1
	BL02, a phage against carbapenem- and polymyxin-B resistant Klebsiella pneumoniae, isolated from sewage: A preclinical study	1
	BlaNDM-5 carried by a hypervirulent Klebsiella pneumoniae with sequence type 29									1
	Blockage of bacterial FimH prevents mucosal inflammation associated with Crohn’s disease		1
	Bloodstream infections caused by extended-spectrum-β-lactamase- producing Klebsiella pneumoniae: Risk factors, molecular epidemiology, and clinical outcome					1
	Bloodstream Infections caused by Klebsiella pneumoniae and Serratia marcescens isolates co-harboring NDM-1 and KPC-2					1
	Bloodstream Infections Caused by Klebsiella pneumoniae Carbapenemase-Producing P. aeruginosa Sequence Type 463, Associated With High Mortality Rates in China: A Retrospective Cohort Study		1
	Bloodstream infections caused by Klebsiella pneumoniae: Prevalence of bla KPC , virulence factors and their impacts on clinical outcome									1
	Bloodstream Infections due to Enterobacteriaceae Among Neonates in Poland--Molecular Analysis of the Isolates									1
	Bloodstream Infections in Patients with Rectal Colonization by Carbapenem-Resistant Enterobacteriaceae: A Prospective Cohort Study					1
	Bovine whole-blood culture as a tool for the measurement of endotoxin activities in Gram-negative bacterial vaccines					1
	Breakthrough and persistent bacteremia due to serotype K1 Klebsiella pneumoniae in an immunocompetent patient	1
	Broad-range capsule-dependent lytic Sugarlandvirus against Klebsiella sp.	1
	Broad-Spectrum Antimicrobial and Antibiofilm Activities of Halogenated Anilines Against Uropathogenic Escherichia coli and ESKAPE Pathogens		1
	Broad-Spectrum Cephalosporin-Resistant and/or Fluoroquinolone-Resistant Enterobacterales Associated with Canine and Feline Urogenital Infections		1
	Broad-Spectrum Cephalosporin-Resistant Klebsiella spp. Isolated from Diseased Horses in Austria		1
	Burden of Streptococcus pyogenes and emm12 Type in Severe Otitis Media Among Children	1
	Burkholderia cenocepacia bacteremia without respiratory colonization in an adult intensive care unit: epidemiological and molecular investigation of an outbreak		1
	BvgR is important for virulence-related phenotypes in Bordetella bronchiseptica		1
	Canvis a l’epidemiologia de Klebsiella pneumoniae productora de β-lactamasa d’espectre estès.							1
	Capsular polysaccharide inhibits vaccine-induced O-antigen antibody binding and function across both classical and hypervirulent K2:O1 strains of Klebsiella pneumoniae									1
	Capsular polysaccharide serotyping and carbapenem resistance mechanism of hypermucoviscous klebsiella pneumoniae							1
	Capsular polysaccharide synthesis regions in Klebsiella pneumoniae serotype K57 and a new capsular serotype									1
	Capsular Polysaccharide Types and Virulence-Related Traits of Epidemic KPC-Producing Klebsiella pneumoniae Isolates in a Chinese University Hospital							1
	Capsular serotype K1 or K2, rather than magA and rmpA, is a major virulence determinant for Klebsiella pneumoniae liver abscess in Singapore and Taiwan									1
	Capsular serotypes and multilocus sequence types of bacteremic Klebsiella pneumoniae isolates associated with different types of infections									1
	Capsular serotyping and antimicrobial drug resistance of Klebsiella pneumoniae strains isolated from a tertiary care hospital, southern India					1
	Capsular specific typing of multidrug-resistant Klebsiella pneumoniae isolated from clinical cases in Ramadi city of Iraq					1
	Capsular type K54, clonal group 29 and virulence plasmids: an analysis of K54 and non-K54 closely related isolates of Klebsiella pneumoniae									1
	Capsular types of Klebsiella pneumoniae revisited by wzc sequencing	1
	Capture of mobile genetic elements following intercellular conjugation promotes the production of ST11-KL64 CR-hvKP									1
	Caracterização Molecular e Estrutural de NDM-1 Produzida por Klebsiella pneumoniae no Brasil			1
	Carbapenem and colistin-resistant hypervirulent Klebsiella pneumoniae: An emerging threat transcending the egyptian food chain	1
	Carbapenem Resistance Conferred by OXA-48 in K2-ST86 Hypervirulent Klebsiella pneumoniae, France									1
	Carbapenem Resistant Klebsiella pneumoniae Cases from India: An Overview of Current Knowledge					1
	Carbapenemase genes, virulence genes, and molecular epidemiology of carbapenem-resistant Klebsiella pneumoniae derived from bloodstream infections							1
	Carbapenemase Production and Epidemiological Characteristics of Carbapenem-Resistant Klebsiella pneumoniae in Western Chongqing, China									1
	Carbapenemase-Encoding Genes and Colistin Resistance in Gram-Negative Bacteria During the COVID-19 Pandemic in Mexico: Results from the Invifar Network		1
	Carbapenemase-Producing Enterobacterales from Patients Arriving from Ukraine in Poland, March 2022–February 2023									1
	Carbapenemase-producing Enterobacteriaceae in Mexico: Report of seven non-clonal cases in a pediatric hospital					1
	Carbapenemase-Producing Klebsiella pneumoniae From Transplanted Patients in Brazil: Phylogeny, Resistome, Virulome and Mobile Genetic Elements Harboring bla KPC- 2 or bla NDM- 1									1
	Carbapenemase-Producing Klebsiella pneumoniae in COVID-19 Intensive Care Patients: Identification of IncL-VIM-1 Plasmid in Previously Non-Predominant Sequence Types					1
	Carbapenemases: Transforming Acinetobacter baumannii into a yet more dangerous menace		1
	Carbapenem-Resistance in Clinical Klebsiella pneumoniae Isolates From Iran, Review Article		1
	Carbapenem-Resistant Acinetobacter baumannii in Three Tertiary Care Hospitals in Mexico: Virulence Profiles, Innate Immune Response and Clonal Dissemination			1
	Carbapenem-resistant hypervirulent klebsiella pneumoniae of sequence type 36		1
	Carbapenem-resistant hypervirulent Klebsiella pneumoniae: where is it headed in the tug-of-war between virulence and resistance?								1
	Carbapenem-resistant hypervirulent ST23 Klebsiella pneumoniae with a highly transmissible dual-carbapenemase plasmid in Chile									1
	Carbapenem-resistant Klebsiella pneumoniae among hospitalized patients in Cape Town, South Africa: molecular epidemiology and characterization					1
	Carbapenem-resistant Klebsiella pneumoniae capsular types, antibiotic resistance and virulence factors in China: a longitudinal, multi-centre study									1
	Carbapenem-resistant Klebsiella pneumoniae colonization and infection is associated with lower overall survival in a cohort of haematopoietic stem-cell transplantation patients: mechanism of resistance and virulence by whole-genome sequencing							1
	Carbapenem-resistant Klebsiella pneumoniae exhibit variability in capsular polysaccharide and capsule associated virulence traits									1
	Carbapenem-Resistant Klebsiella pneumoniae in COVID-19 Era—Challenges and Solutions								1
	Carbapenem-Resistant Klebsiella pneumoniae in southwest China: Molecular characteristics and risk factors caused by KPC and NDM producers									1
	Carbapenem-resistant Klebsiella pneumoniae outbreak with monoclonal spread: Evaluation of resistance genes and ceftazidime-avibactam susceptibility					1
	Carbapenem-resistant Klebsiella pneumoniae strains isolated from clinical specimens in Siirt, Türkiye; molecular characterization and antimicrobial resistance genes detection					1
	Carbapenem-Resistant, Virulence Plasmid–Harboring Klebsiella pneumoniae, United States									1
	Carbapenems in the USA: focus on doripenem					1
	CARB-ES-19 Multicenter Study of Carbapenemase-Producing Klebsiella pneumoniae and Escherichia coli From All Spanish Provinces Reveals Interregional Spread of High-Risk Clones Such as ST307/OXA-48 and ST512/KPC-3					1
	Carbonic anhydrase 2 deficiency leads to increased pyelonephritis susceptibility								1
	Carriage of distinct bla KPC-2 and bla OXA-48 plasmids in a single ST11 hypervirulent Klebsiella pneumoniae isolate in Egypt									1
	Case of Meningitis in a Neonate Caused by an Extended-Spectrum-Beta-Lactamase-Producing Strain of Hypervirulent Klebsiella pneumoniae									1
	Case Report: Pan-Drug Resistant Pseudomonas aeruginosa from a Child with an Infected Burn Wound at the University Teaching Hospital of Kigali, Rwanda		1
	Case Study and Genomic Analysis of a Hypervirulent ST25 Klebsiella pneumoniae Strain in a Liver Cirrhosis Patient		1
	Catalytic enzyme-based methods for water treatment and water distribution system decontamination. 1. Literature survey								1
	Cefiderocol-resistant hypervirulent Klebsiella pneumoniae with CirA deficiency and co-production of KPC-2 and SHV-12							1
	Ceftazidime/Avibactam Resistance in Carbapenemase-Producing Klebsiella pneumoniae									1
	Ceftazidime-avibactam based combinations against carbapenemase producing Klebsiella pneumoniae harboring hypervirulence plasmids									1
	Ceftazidime–avibactam resistance in Klebsiella pneumoniae sequence type 37: a decade of persistence and concealed evolution					1
	Ceftazidime-avibactam resistance in KPC-producing Klebsiella pneumoniae accompanied hypermucoviscosity acquisition									1
	Cell-free supernatant of Lactobacillus gasseri 1A-TV shows a promising activity to eradicate carbapenem-resistant Klebsiella pneumoniae colonization					1
	Central role of the ramAR locus in the multidrug resistance in ESBL-Enterobacterales		1
	Centre-specific bacterial pathogen typing affects infection-control decision making					1
	Cerebrospinal Fluid Exchange Combined with Intrathecal Antibiotic Injection for the Management of Severe Intracranial Infection Caused by Hypervirulent Klebsiella pneumoniae: A Case Report					1
	CG258 Klebsiella pneumoniae isolates without β-lactam resistance at the onset of the carbapenem-resistant Enterobacteriaceae epidemic in New York City					1
	Changes in Higher-Order Chromosomal Structure of Klebsiella pneumoniae Under Simulated Microgravity	1
	Characterisation and enzymatic profiling of a halotolerant Penicillium strain		1
	Characterisation of Bacteriophage-Encoded Depolymerases Selective for Key Klebsiella pneumoniae Capsular Exopolysaccharides					1
	Characterisation of blaNDM-5 and blaKPC-2 co-occurrence in K64-ST11 carbapenem-resistant Klebsiella pneumoniae									1
	Characterisation of early positive mcr‐1 resistance gene and plasmidome in escherichia coli pathogenic strains associated with variable phylogroups under colistin selection		1
	Characterisation of Non-Carbapenemase-Producing Carbapenem-Resistant Klebsiella pneumoniae Based on Their Clinical and Molecular Profile in Malaysia					1
	Characterisation of pellicle-forming ability in clinical carbapenem-resistant Acinetobacter baumannii		1
	Characterisation of virulence genes associated with pathogenicity in Klebsiella pneumoniae									1
	CHARACTERISTIC OF HOSPITAL KLEBSIELLA PNEUMONIAE STRAINS CIRCULAT-ING IN THE PEDIATRIC HOSPITAL							1
	Characteristic of KPC-12, a KPC Variant Conferring Resistance to Ceftazidime-Avibactam in the Carbapenem-Resistant Klebsiella pneumoniae ST11-KL47 Clone Background					1
	Characteristics of a Bacteriophage, vB_Kox_ZX8, Isolated From Clinical Klebsiella oxytoca and Its Therapeutic Effect on Mice Bacteremia		1
	Characteristics of carbapenemase-producing enterobacteriaceae in wastewater revealed by genomic analysis	1
	Characteristics of carbapenem-resistant Enterobacteriaceae isolates from Korea							1
	Characteristics of ESBL-positive Klebsiella pneumoniae isolated from paired children with and without diarrhea									1
	Characteristics of extended-spectrum β-lactamase (ESBL)- and pAmpC beta-lactamase-producing Enterobacteriaceae of water samples in Tunisia	1
	Characteristics of hypervirulent multi-drug resistant Klebsiella pneumoniae strains in inpatients with severe COVID-19							1
	Characteristics of multidrug-resistant hypervirulent Klebsiella pneumoniae strains ST29 and K212 harbouring tmexC2-tmexD2-toprJ2									1
	Characteristics of non-carbapenemase producing carbapenem-resistant Klebsiella pneumoniae from a tertiary hospital in China					1
	Characteristics of staphylococcus aureus isolated from a case of foodborne outbreak in bulgaria		1
	Characteristics of the klebsiella pneumoniae strain isolated from a positive blood culture of a premature newborn baby according to the results of whole genome sequencing							1
	Characteristics of virulence, resistance and genetic diversity of strains of Salmonella Infantis isolated from broiler chicken in Brazil	1
	Characterization and biological applications of gonadal extract of Paracentrotus lividus collected along the Mediterranean coast of Alexandria, Egypt		1
	Characterization and genome analysis of novel bacteriophages infecting the opportunistic human pathogens Klebsiella oxytoca and K. pneumoniae					1
	Characterization and genome analysis of novel Klebsiella phage BUCT556A with lytic activity against carbapenemase-producing Klebsiella pneumoniae								1
	Characterization and genome sequencing of a novel T7-like lytic phage, kpssk3, infecting carbapenem-resistant Klebsiella pneumoniae								1
	Characterization and Genomic Analysis of Bacteriophage vB_KpnM_IME346 Targeting Clinical Klebsiella pneumoniae Strain of the K63 Capsular Type	1
	Characterization and genomic insights into bacteriophages Kpph1 and Kpph9 against hypervirulent carbapenem-resistant Klebsiella pneumoniae								1
	Characterization and molecular epidemiology of extended-spectrum beta-lactamases in clinical isolates of Enterobacteriaceae in a Tunisian University Hospital							1
	Characterization and molecular epidemiology of extended-spectrum β-lactamases in clinical isolates of enterobacteriaceae in a Tunisian University Hospital							1
	Characterization and molecular epidemiology of Staphylococcus aureus strains resistant to beta-lactams isolated from the milk of cows diagnosed with subclinical mastitis		1
	Characterization and therapeutic efficacy of phage p9676 against epidemic ST11-KL64 Klebsiella pneumoniae: Insights from genomic analysis and in vivo studies								1
	Characterization of 2 Klebsiella pneumoniae carbapenemase–producing Enterobacterales isolated from canine rectal swabs	1
	Characterization of a carbapenemase-producing Klebsiella pneumoniae isolate of a patient in an intensive care unit in Greece: A study of resistome, virulome, and mobilome									1
	Characterization of a CTX-M-15 Producing Klebsiella Pneumoniae Outbreak Strain Assigned to a Novel Sequence Type (1427)									1
	Characterization of a lytic phage and its efficacy against carbapenem-resistant Pseudomonas aeruginosa infection in mice		1
	Characterization of a mcr-1 and CRISPR-Cas System Co-harboring Plasmid in a Carbapenemase-Producing High-Risk ST11 Klebsiella pneumoniae Strain					1
	Characterization of a multidrug-resistant hypovirulent ST1859-KL35 klebsiella quasipneumoniae subsp. similipneumoniae strain co-harboring tmexCD2-toprJ2 and blaKPC-2		1
	Characterization of a multidrug-resistant Klebsiella pneumoniae ST3330 clone responsible for a nosocomial outbreak in a neonatal intensive care unit									1
	Characterization of a multidrug-resistant Klebsiella pneumoniae ST607-K25 clone responsible for a nosocomial outbreak in a neonatal intensive care unit							1
	Characterization of a new multidrug-resistant Brazilian K. pneumoniae isolate and 172 Klebsiella spp. sequenced strains: Genomic island, multilocus sequence typing and capsule locus dataset					1
	Characterization of a novel chaperone/usher fimbrial operon present on KpGI-5, a methionine tRNA gene-associated genomic island in Klebsiella pneumoniae									1
	Characterization of a novel KPC-2 variant, KPC-228, conferring resistance to ceftazidime-avibactam in an ST11-KL64 hypervirulent Klebsiella pneumoniae									1
	Characterization of a novel virulent mycobacteriophage Kashi-SSH1 (KSSH1) depicting genus-specific broad-spectrum anti-mycobacterial activity		1
	Characterization of Aminoglycoside-Modifying Enzymes in Uropathogenic Enterobacterales of Community Origin in Casablanca, Morocco					1
	Characterization of an antimicrobial pentapeptide produced by a drug-sensitive Pseudomonas aeruginosa strain PAST18		1
	Characterization of an NDM-5-producing hypervirulent Klebsiella pneumoniae sequence type 65 clone from a lung transplant recipient							1
	Characterization of an Outbreak of Extended-Spectrum β-Lactamase-Producing Klebsiella pneumoniae in a Neonatal Intensive Care Unit in Italy									1
	Characterization of antimicrobial-resistant Gram-negative bacteria that cause neonatal sepsis in seven low- and middle-income countries					1
	Characterization of beta-lactamase and biofilm producing Enterobacteriaceae isolated from organized and backyard farm ducks	1
	Characterization of carbapenemase-producing Serratia marcescens and whole-genome sequencing for plasmid typing in a hospital in Madrid, Spain (2016-18)		1
	Characterization of Carbapenem-Resistant Enterobacteriaceae Cultured From Retail Meat Products, Patients, and Porcine Excrement in China	1
	Characterization of carbapenem-resistant Klebsiella pneumoniae in bloodstream infections: antibiotic resistance, virulence, and treatment strategies							1
	Characterization of cephalosporin and fluoroquinolone resistant Enterobacterales from Irish farm waste by whole genome sequencing	1
	Characterization of Clinically Relevant Strains of Extended-Spectrum β-Lactamase-Producing Klebsiella pneumoniae Occurring in Environmental Sources in a Rural Area of China by Using Whole-Genome Sequencing	1
	Characterization of Emerging Pathogens Carrying bla KPC-2 Gene in IncP-6 Plasmids Isolated From Urban Sewage in Argentina	1
	Characterization of ESBL-producing Escherichia spp. and report of an mcr-1 colistin-resistance Escherichia fergusonni strain from minced meat in Pamplona, Colombia		1
	Characterization of Extended-Spectrum β-Lactamase Producing- and Carbapenem–Resistant Escherichia coli Isolated from Diarrheic Dogs in Tunisia: First Report of blaIMP Gene in Companion Animals		1
	Characterization of extended-spectrum-β-lactamase producing Klebsiella pneumoniae phage KP1801 and evaluation of therapeutic efficacy in vitro and in vivo		1
	Characterization of four novel bacteriophages targeting multi-drug resistant Klebsiella pneumoniae strains of sequence type 147 and 307		1
	Characterization of four virulent bacteriophages as potential therapeutics for clinical multidrug-resistant, extensively drug-resistant Acinetobacter baumannii		1
	Characterization of genome-wide transpositions induced by colistin exposure in multi-drug-resistant Klebsiella pneumoniae					1
	Characterization of Hypervirulent and Carbapenem-Resistant K. pneumoniae Isolated from Neurological Patients									1
	Characterization of Hypervirulent Extended-Spectrum β-Lactamase-Producing Klebsiella pneumoniae Among Urinary Tract Infections: The First Report from Iran					1
	Characterization of Hypervirulent Klebsiella pneumoniae (Hv-Kp): Correlation of Virulence with Antimicrobial Susceptibility					1
	Characterization of hypervirulent Klebsiella pneumoniae isolates in Belgium									1
	Characterization of IncC Plasmids in Enterobacterales of Food-Producing Animals Originating From China	1
	Characterization of IncHI1B Plasmids Encoding Efflux Pump TmexCD2-ToprJ2 in Carbapenem-Resistant Klebsiella variicola, Klebsiella quasipneumoniae, and Klebsiella michiganensis Strains		1
	Characterization of Klebsiella pneumoniae carbapenemase (KPC)-14, a KPC variant conferring resistance to ceftazidime-avibactam in the extensively drug-resistant ST463 Pseudomonas aeruginosa clinical isolate							1
	Characterization of klebsiella pneumoniae ST11 isolates and their interactions with lytic phages					1
	Characterization of Klebsiella pneumoniae type 1 fimbriae by detection of phase variation during colonization and infection and impact on virulence									1
	Characterization of Newly Isolated Bacteriophages Targeting Carbapenem-Resistant Klebsiella pneumoniae		1
	Characterization of nontyphoidal Salmonella strains from a tertiary hospital in China: serotype diversity, multidrug resistance, and genetic insights		1
	Characterization of novel phage pK3–24 targeting multidrug-resistant Klebsiella pneumoniae and its therapeutic efficacy in Galleria mellonella larvae	1
	Characterization of OXA232-Producing Carbapenem-Resistant Klebsiella pneumoniae: Genomic Analysis and Virulence Assessment									1
	Characterization of pKPN945B, a novel transferable IncR plasmid from hypervirulent carbapenem-resistant Klebsiella pneumoniae, harboring blaIMP-4 and qnrS1									1
	Characterization of Pseudomonas phage MME: a novel tool for combatting multidrug-resistant Pseudomonas aeruginosa and disinfection		1
	Characterization of RarA, a novel AraC family multidrug resistance regulator in Klebsiella pneumoniae					1
	Characterization of Salmonella Phage P1-CTX and the Potential Mechanism Underlying the Acquisition of the blaCTX-M-27 Gene		1
	Characterization of ST11 and ST15 Carbapenem-Resistant Hypervirulent Klebsiella pneumoniae from Patients with Ventilator-Associated Pneumonia									1
	Characterization of ST15-KL112 Klebsiella pneumoniae Co-Harboring Blaoxa-232 and rmtF in China					1
	Characterization of the broad-spectrum antibacterial activity of bacteriocin-like inhibitory substance-producing probiotics isolated from fermented foods		1
	Characterization of the tet(M)-bearing transposon Tn7125 of Escherichia coli strain A13 isolated from an intensive pig farm located in Henan province, China		1
	Characterization of the type 3 fimbriae with different MrkD adhesins: possible role of the MrkD containing an RGD motif		1
	Characterization of Tigecycline Resistance Among Tigecycline Non-susceptible Klebsiella pneumoniae Isolates From Humans, Food-Producing Animals, and in vitro Selection Assay					1
	Characterization of Tigecycline-Heteroresistant Klebsiella pneumoniae Clinical Isolates From a Chinese Tertiary Care Teaching Hospital					1
	Characterization of two multidrug-resistant Klebsiella pneumoniae harboring tigecycline-resistant gene tet(X4) in China	1
	Characterization of type 2 quorum sensing in Klebsiella pneumoniae and relationship with biofilm formation					1
	Characterization of virulence determinants and phylogenetic background of multiple and extensively drug resistant Escherichia coli isolated from different clinical sources in Egypt		1
	Characterization of virulence factors and antibacterial activity of curcumin in hypervirulent Klebsiella pneumoniae							1
	Characterization of virulence genetic profile and resistance patterns of clinical Klebsiella pneumoniae isolates: Classic versus hypermucoviscous phenotypes									1
	Characterize carbapenem-resistant Klebsiella pneumoniae isolates for nosocomial pneumonia and their Gram-negative bacteria neighbors in the respiratory tract					1
	Characterizing Mobilized Virulence Factors and Multidrug Resistance Genes in Carbapenemase-Producing Klebsiella pneumoniae in a Sri Lankan Hospital									1
	Characterizing Plasmids in Bacteria Species Relevant to Urinary Health		1
	Chasing the landscape for intrahospital transmission and evolution of hypervirulent carbapenem-resistant Klebsiella pneumoniae									1
	Chitosan-encapsulated bacteriophage cocktail as promising oral delivery system to surpass gastrointestinal infection caused by Klebsiella aerogenes		1
	Chlorhexidine bathing for the prevention of colonization and infection with multidrug-resistant microorganisms in a hematopoietic stem cell transplantation unit over a 9-year period: Impact on chlorhexidine susceptibility		1
	Chlorhexidine exposure of clinical Klebsiella pneumoniae strains leads to acquired resistance to this disinfectant and to colistin					1
	Chromosomal integration and plasmid fusion occurring in ST20 carbapenem-resistant Klebsiella pneumoniae isolates coharboring blaNDM-1 and blaIMP-4 induce resistance transmission and fitness variation					1
	Chromosomal studies on drug resistance genes in extended spectrum β-lactamases producing-Klebsiella pneumoniae isolated from equine	1
	Chromosome-Mediated Colistin Resistance in Clinical Isolates of Klebsiella pneumoniae and Escherichia coli: Mutation Analysis in the Light of Genetic Background					1
	Cinnamaldehyde: a compound with antimicrobial and synergistic activity against ESBL-producing quinolone-resistant pathogenic Enterobacteriaceae		1
	Ciprofloxacin-induced mucoviscosity in ESBL-positive Escherichia coli carrying the Klebsiella pneumoniae K23 capsular structure hinders phagocytosis		1
	Circulating microbiome DNA features and its effect on predicting clinicopathological characteristics of patients with colorectal cancer		1
	Circulation of a Unique Klebsiella pneumoniae Clone, ST147 NDM-1/OXA-48, in Two Diverse Hospitals in Calabria (Italy)									1
	Circulation of hypervirulent carbapenem-resistant Klebsiella pneumoniae in humans and fish in Djibouti							1
	CIWARS: A Web Server for Antibiotic Resistance Surveillance Using Longitudinal Metagenomic Data								1
	Clinical and Bacterial Characteristics Associated with Glove and Gown Contamination by Carbapenem-Resistant Klebsiella pneumoniae in the Health Care Setting					1
	Clinical and Bacterial Characteristics of Bloodstream Infections Caused by Listeria monocytogenes in Western China		1
	Clinical and Bacterial Characteristics of Klebsiella pneumoniae Affecting 30-Day Mortality in Patients With Bloodstream Infection									1
	Clinical and bacteriological characteristics of Klebsiella pneumoniae causing liver abscess with less frequently observed multi-locus sequences type, ST163, from Singapore and Missouri, US									1
	Clinical and Genomic Analysis of Liver Abscess-Causing Klebsiella pneumoniae Identifies New Liver Abscess-Associated Virulence Genes									1
	Clinical and Genomic Characterization of a Cohort of Patients With Klebsiella pneumoniae Bloodstream Infection									1
	Clinical and genomic characterization of carbapenem-resistant Enterobacterales bloodstream infections in patients with hematologic malignancies		1
	Clinical and genomic characterization of Klebsiella pneumoniae infections in Dhaka, Bangladesh									1
	Clinical and Genomic Epidemiology of mcr-9-Carrying Carbapenem-Resistant Enterobacterales Isolates in Metropolitan Atlanta, 2012 to 2017		1
	Clinical and Genomic Evolution of Carbapenem-Resistant Klebsiella pneumoniae Bloodstream Infections over Two Time Periods at a Tertiary Care Hospital in South India: A Prospective Cohort Study									1
	Clinical and genomic insights into persistent carbapenem-resistant Klebsiella pneumoniae bacteremia: risk factors, resistance mechanisms, and treatment challenges					1
	Clinical and Imaging Characteristics of Primary Severe Community-Acquired Pneumonia Caused by Hypervirulent Klebsiella Pneumoniae							1
	Clinical and microbiological characteristics of carbapenem-resistant Enterobacteriaceae causing post-operative central nervous system infections in China		1
	Clinical and Microbiological Characteristics of Carbapenem-Resistant Klebsiella pneumoniae Associated Recurrent Urinary Tract Infections									1
	Clinical and microbiological characteristics of hypervirulent Klebsiella pneumoniae (hvKp) in a hospital from North China									1
	Clinical and microbiological characteristics of hypervirulent Klebsiella pneumoniae lung abscess							1
	Clinical and Microbiological Characteristics of Klebsiella pneumoniae Co-Infections in Pulmonary Tuberculosis: A Retrospective Study					1
	Clinical and microbiological characteristics of Klebsiella pneumoniae isolates causing community-acquired urinary tract infections									1
	Clinical and microbiological characteristics of peritoneal dialysis-related peritonitis caused by Klebsiella pneumoniae in southern Taiwan									1
	Clinical and microbiological evaluation of ventilator-associated pneumonia in an intensive care unit in Vietnam		1
	Clinical and Molecular Analysis of Klebsiella pneumoniae Causing Liver Abscess in China							1
	Clinical and Molecular Analysis of ST11-K47 Carbapenem-Resistant Hypervirulent Klebsiella pneumoniae: A Strain Causing Liver Abscess									1
	Clinical and molecular characteristics of carbapenem-resistant hypermucoviscous Klebsiella pneumoniae isolated from bloodstream infection in ICU patients							1
	Clinical and molecular characteristics of carbapenem-resistant hyperviru-lent Klebsiella pneumoniae in a teaching hospital							1
	Clinical and Molecular Characteristics of Carbapenem-Resistant Hypervirulent Klebsiella pneumoniae Isolates in a Tertiary Hospital in Shanghai, China									1
	Clinical and molecular characteristics of Klebsiella pneumoniae infection in a tertiary general hospital of Wuhan, China									1
	Clinical and Molecular Characteristics of Klebsiella pneumoniae Isolates Causing Bloodstream Infections in Japan: Occurrence of Hypervirulent Infections in Health Care									1
	Clinical and molecular characteristics, risk factors and outcomes of Carbapenem-resistant Klebsiella pneumoniae bloodstream infections in the intensive care unit									1
	Clinical and Molecular Characterizations of Carbapenem-Resistant Klebsiella pneumoniae Causing Bloodstream Infection in a Chinese Hospital									1
	Clinical and molecular epidemiological characteristics of CRKP isolated from lower respiratory tract of patients with ventilator-associated pneumonia							1
	Clinical and Molecular Epidemiology of Klebsiella pneumoniae Invasive Disease in Adults: preliminary results from a South African case-control study					1
	Clinical characteristics and mechanism of double J tube related infection								1
	Clinical Characteristics and Molecular Epidemiology of ST23 Klebsiella pneumoniae in China									1
	Clinical characteristics and molecular insights of carbapenem-resistant klebsiella pneumoniae isolates from patients in intensive care units							1
	Clinical characteristics and virulence genes of patients with liver abscess caused by Klebsiella pneumoniae							1
	Clinical characteristics in blood stream infections caused by Klebsiella pneumoniae, Klebsiella variicola, and Klebsiella quasipneumoniae: a comparative study, Japan, 2014-2017									1
	Clinical characteristics of patients with pneumonia caused by Klebsiella pneumoniae in Taiwan and prevalence of antimicrobial-resistant and hypervirulent strains: a retrospective study									1
	Clinical characteristics, molecular epidemiology and mechanisms of colistin heteroresistance in Enterobacter cloacae complex		1
	Clinical Characteristics, Virulence Profile, and Molecular Epidemiology of Klebsiella pneumoniae Infections in Kidney Transplant Recipients									1
	Clinical Diagnostics of Bacterial Infections and Their Resistance to Antibiotics—Current State and Whole Genome Sequencing Implementation Perspectives								1
	Clinical distribution, virulence factors, and molecular epidemiology of hypervirulent Klebsiella pneumoniae in Hainan Province in 2016							1
	Clinical Efficacy, Antibiotic Resistance Genes, Virulence Factors and Outcome of Hospital-Acquired Pneumonia Induced by Klebsiella pneumoniae Carbapenemase 2-Producing with Tigecycline Treatment in the ICU									1
	Clinical imipenem non-susceptible Klebsiella pneumoniae isolates from China: Epidemiology, molecular characterization and in vitro activity of imipenem/relebactam					1
	Clinical Implications of Genomic Adaptation and Evolution of Carbapenem-Resistant Klebsiella pneumoniae			1
	Clinical implications of hypermucoviscosity phenotype in Klebsiella pneumoniae isolates: association with invasive syndrome in patients with community-acquired bacteraemia									1
	Clinical implications of polymicrobial synergism effects on antimicrobial susceptibility								1
	Clinical laboratory study of carbapenem-resistant Klebsiella pneumoniae bloodstream infections at a hospital in Shanxi Province from 2015 to 2022							1
	Clinical outcome from hematopoietic cell transplant patients with bloodstream infection caused by carbapenem-resistant P. aeruginosa and the impact of antimicrobial combination in vitro		1
	Clinical outcomes and bacterial characteristics of carbapenem-resistant Klebsiella pneumoniae complex among patients from different global regions (CRACKLE-2): a prospective, multicentre, cohort study		1
	Clinical Outcomes and Microbiological Characteristics of Sequence Type 11 Klebsiella pneumoniae Infection									1
	Clinical Outcomes, Microbiological Characteristics and Risk Factors for Difficult-to-Treat Resistance to Klebsiella pneumoniae Infection									1
	Clinical, biological and genome-wide comparison of carbapenem-resistant Klebsiella pneumoniae with susceptibility transformation to polymyxin B during therapy					1
	Clinical, microbiological, and molecular epidemiological characteristics of Klebsiella pneumoniae-induced pyogenic liver abscess in southeastern China									1
	Clinical, phenotypic characterization and genomic analysis of the mucoid Acinetobacter baumannii from a teaching hospital		1
	Clinically relevant ESBL-producing K. pneumoniae ST307 and E. coli ST38 in an urban West African rat population	1
	Clinically relevant plasmid-host interactions indicate that transcriptional and not genomic modifications ameliorate fitness costs of Klebsiella pneumoniae carbapenemase-carrying plasmids		1
	Clonal and plasmid-mediated dissemination of environmental carbapenem-resistant Enterobacteriaceae in large animal breeding areas in northern China		1
	Clonal and Plasmid-Mediated Dissemination of β-Lactamases Producing Klebsiella spp. Among Environment and Humans in an Intensive Vegetable Cultivation Area in Eastern China							1
	Clonal background and routes of plasmid transmission underlie antimicrobial resistance features of bloodstream Klebsiella pneumoniae					1
	Clonal clusters, molecular resistance mechanisms and virulence factors of gram-negative bacteria isolated from chronic wounds in Ghana									1
	Clonal dispersion of Acinetobacter baumannii in an intensive care unit designed to patients COVID-19		1
	Clonal dissemination and persistence of Carbapenem-resistant blaKPC-2 harbouring Klebsiella pneumoniae ST307 in a Tertiary Hospital in the Republic of Korea									1
	Clonal Dissemination of Aeromonas hydrophila With Binary Carriage of bla KPC-2-Bearing Plasmids in a Chinese Hospital		1
	Clonal dissemination of carbapenemase-producing Klebsiella pneumoniae: Two distinct sub-lineages of Sequence Type 11 carrying blaKPC-2 and blaOXA-48							1
	Clonal dissemination of carbapenem-resistant Klebsiella pneumoniae ST16 co-producing NDM-1 and OXA-232 in Thailand									1
	Clonal Dissemination of Clinical Carbapenem-Resistant Klebsiella pneumoniae Isolates Carrying fosA3 and blaKPC–2 Coharboring Plasmids in Shandong, China					1
	Clonal Dissemination of Multidrug-Resistant and Hypervirulent Klebsiella pneumoniae Clonal Complex in a Chinese Hospital									1
	Clonal Dissemination of Pandrug-Resistant Klebsiella pneumoniae ST392KL27 in a Tertiary Care Hospital in Mexico					1
	Clonal diversity and genetic profiling of antibiotic resistance among multidrug/carbapenem-resistant Klebsiella pneumoniae isolates from a tertiary care hospital in Saudi Arabia									1
	Clonal expansion and rapid characterization of Klebsiella pneumoniae ST1788, an otherwise uncommon strain spreading in Wales, UK									1
	Clonal groups of extended-spectrum β-lactamase and biofilm producing uropathogenic Escherichia coli in Iran		1
	Clonal overlap and resistance profiles of multidrug-resistant Klebsiella pneumoniae in humans and domestic animals in Brazil: A One Health molecular epidemiology study									1
	Clonal replacement of epidemic KPC-producing Klebsiella pneumoniae in a hospital in China					1
	Clonal spread of carbapenem-resistant Klebsiella pneumoniae among patients at admission and discharge at a Vietnamese neonatal intensive care unit					1
	Clonal Spread of Carbapenem-Resistant Klebsiella pneumoniae Sequence Type 11 in Chinese Pediatric Patients					1
	Clonal st131-h22 escherichia coli strains from a healthy pig and a human urinary tract infection carry highly similar resistance and virulence plasmids		1
	Clonal transmission of polymyxin B-resistant hypervirulent Klebsiella pneumoniae isolates coharboring bla NDM-1 and bla KPC-2 in a tertiary hospital in China									1
	Clones and Clusters of Antimicrobial-Resistant Klebsiella From Southwestern Nigeria					1
	Co-carriage of Plasmid NDM and Chromosomal KPC in Klebsiella pneumoniae ST255 Human Wound Isolate in Brazil									1
	Co-colonization of different species harboring KPC or NDM carbapenemase in the same host gut: insight of resistance evolution by horizontal gene transfer					1
	Co-existence of a novel plasmid-mediated efflux pump with colistin resistance gene mcr in one plasmid confers transferable multidrug resistance in Klebsiella pneumoniae					1
	Coexistence of blaIMP-4, blaNDM-1 and blaOXA-1 in blaKPC-2-producing Citrobacter freundii of clinical origin in China		1
	Coexistence of blaNDM-1 and blaIMP-4 in One Novel Hybrid Plasmid Confers Transferable Carbapenem Resistance in an ST20-K28 Klebsiella pneumoniae					1
	Coexistence of blaNDM-5, blaCTX-M-15, blaOXA-232, blaSHV-182 genes in multidrug-resistant K. pneumoniae ST437-carrying OmpK36 and OmpK37 porin mutations: First report in Italy									1
	Coexistence of carbapenem resistance and hypervirulence in clinical Klebsiella pneumoniae isolates: a molecular and phenotypic analysis									1
	Co-Existence of KPC-2, LAP-2, and CTX-M-65 in an ST1469 Multidrug-Resistant Klebsiella pneumoniae Strain in China									1
	Coexistence of Multidrug Resistance and Virulence in a Single Conjugative Plasmid from a Hypervirulent Klebsiella pneumoniae Isolate of Sequence Type 25									1
	Coexistence of tet(A) and bla KPC-2 in the ST11 hypervirulent tigecycline- and carbapenem-resistant Klebsiella pneumoniae isolated from a blood sample									1
	Coexistence of three blaKPC-2 genes on an IncF/IncR plasmid in ST11 Klebsiella pneumoniae									1
	Co-existence of two blaNDM-5 and blaOXA-181 on distinct plasmids in a carbapenem-resistant Klebsiella pneumoniae from a tertiary hospital, Tanzania					1
	Co-existence of virulence factors and antibiotic resistance in new Klebsiella pneumoniae clones emerging in south of Italy									1
	Coexistence of virulent and multidrug-resistant plasmids in an uropathogenic Escherichia coli		1
	Co-infections of Klebsiella pneumoniae and Elizabethkingia miricola in black-spotted frogs (Pelophylax nigromaculatus)					1
	Co-Lateral Effect of Octenidine, Chlorhexidine and Colistin Selective Pressures on Four Enterobacterial Species: A Comparative Genomic Analysis					1
	Coliform bacteria isolated from recreational lakes carry class 1 and class 2 integrons and virulence-associated genes	1
	Colistin and carbapenem‐resistant acinetobacter baumannii aci46 in thailand: Genome analysis and antibiotic resistance profiling		1
	Colistin and tigecycline resistance in carbapenemase-producing Gram-negative bacteria: emerging resistance mechanisms and detection methods					1
	Colistin Resistance among Enterobacterales Isolates: Underlying Mechanisms and Alternative Treatment Options		1
	Colistin Resistance in Acinetobacter baumannii: Molecular Mechanisms and Epidemiology		1
	Colistin resistance in Gram-negative bacteria analysed by five phenotypic assays and inference of the underlying genomic mechanisms		1
	Colistin Resistance in Pigs from Serbia: Bioinformatics Insight into mcr-1 Gene Sequencing					1
	Colistin susceptibility in carbapenem resistant Klebsiella pneumoniae and their ability of biofilm formation					1
	Colistin-Resistant Enterobacterales Isolated from Chicken Meat in Western Algeria					1
	Colistin-Resistant Enterobacteriaceae Isolated From Process Waters and Wastewater From German Poultry and Pig Slaughterhouses	1
	Colistin-resistant Klebsiella pneumoniae species complex: The scenario in Mexico					1
	Co-location of the bla KPC-2 , bla CTX-M-65 , rmtB and virulence relevant factors in an IncFII plasmid from a hypermucoviscous Klebsiella pneumoniae isolate									1
	Colonization and transmission of carbapenem-resistant Klebsiella pneumoniae in intensive care unit					1
	Colonization dynamics of Klebsiella pneumoniae in the pet animals and human owners in a single household	1
	Colonization with staphylococcus aureus and klebsiella pneumoniae causes infections in a vietnamese intensive care unit									1
	Combating chlorine-resistant marine Klebsiella pneumoniae biofilms with chlorine-tolerant bacteriophages	1
	Combatting biofilm formation of Klebsiella pneumoniae and Bacillus subtilis clinical strains from the oral cavity using biogenic Se-NPs: molecular docking simulation and cytotoxic effects on HepG2 cancer cells					1
	Combined comparative genomics and clinical modeling reveals plasmid-encoded genes are independently associated with Klebsiella infection					1
	Combined effect of Polymyxin B and Tigecycline to overcome Heteroresistance in Carbapenem-Resistant Klebsiella pneumoniae					1
	Comment on: MDR carbapenemase-producing Klebsiella pneumoniae of the hypervirulence-associated ST23 clone in Poland, 2009-19			1
	Common Adaptive Strategies Underlie Within-Host Evolution of Bacterial Pathogens								1
	Community- and Hospital-Acquired Klebsiella pneumoniae Urinary Tract Infections in Portugal: Virulence and Antibiotic Resistance									1
	Community-acquired pneumonia: aetiology, antibiotic resistance and prospects of phage therapy		1
	Community‐Acquired Pneumonia: Strategies for Management			1
	Comparative Analysis of Biofilm Formation and Antibiotic Resistance in Five ESKAPE Pathogen Species from a Tertiary Hospital in Bangladesh					1
	Comparative Analysis of Clinical and Genomic Characteristics of Hypervirulent Klebsiella pneumoniae from Hospital and Community Settings: Experience from a Tertiary Healthcare Center in India					1
	Comparative analysis of Klebsiella pneumoniae genomes identifies a phospholipase D family protein as a novel virulence factor									1
	Comparative analysis of the antimicrobial resistance and virulence traits in ESBL-producing-Klebsiella pneumoniae ST307 strains colonizing the gastrointestinal tract and causing a fatal bloodstream infection in a leukemia patient									1
	Comparative analysis of the complete genome of KPC-2-producing Klebsiella pneumoniae Kp13 reveals remarkable genome plasticity and a wide repertoire of virulence and resistance mechanisms									1
	Comparative effects of overproducing the AraC-type transcriptional regulators MarA, SoxS, RarA and RamA on antimicrobial drug susceptibility in Klebsiella pneumoniae					1
	Comparative efficacy of vancomycin in treating ST5 and ST764 methicillin-resistant Staphylococcus aureus infections in adult patients		1
	Comparative genetic analysis of the antimicrobial susceptibilities and virulence of hypermucoviscous and non-hypermucoviscous ESBL-producing Klebsiella pneumoniae in Japan									1
	Comparative genome analysis of pathogenic and non-pathogenic Clavibacter strains reveals adaptations to their lifestyle		1
	Comparative genomic analyses of Klebsiella pneumoniae K57 capsule serotypes isolated from bovine mastitis in China	1
	Comparative genomic analyses of pathogenic bacteria and viruses and antimicrobial resistance genes in an urban transportation canal	1
	Comparative genomic analysis of a clinical isolate of Klebsiella quasipneumoniae subsp. similipneumoniae, a KP -2 and OKP-B-6 beta-lactamases producer harboring two drug-resistance plasmids from Southeast Brazil							1
	Comparative genomic analysis of clinical isolates of Klebsiella pneumoniae isolated from newborns with different outcomes of the infectious process in the neonatal period									1
	Comparative genomic analysis of Klebsiella pneumoniae subsp. pneumoniae KP617 and PittNDM01, NUHL24835, and ATCC BAA-2146 reveals unique evolutionary history of this strain	1
	Comparative genomic analysis of strong biofilm-forming Klebsiella pneumoniae isolates uncovers novel ISEcp1-mediated chromosomal integration of a full plasmid-like sequence							1
	Comparative genomic analysis of the core virulence factor in Klebsiella pneumoniae ST11, based on a global genomic database	1
	Comparative genomic analysis of uropathogenic Escherichia coli strains from women with recurrent urinary tract infection		1
	Comparative genomics and virulome analysis reveal unique features associated with clinical strains of Klebsiella pneumoniae and Klebsiella quasipneumoniae from Trinidad, West Indies									1
	Comparative genomics in infectious disease		1
	Comparative Genomics of an Emerging Multidrug-Resistant blaNDM-Carrying ST182 Lineage in Enterobacter cloacae Complex		1
	Comparative genomics of antibiotic-resistant uropathogens implicates three routes for recurrence of urinary tract infections		1
	Comparative genomics of dairy-associated Staphylococcus aureus from selected sub-Saharan African regions reveals milk as reservoir for human-and animal-derived strains and identifies a putative animal-related clade with presumptive novel siderophore	1
	Comparative genomics of Klebsiella pneumoniae strains with different antibiotic resistance profiles					1
	Comparative Genomics Revealing the Genomic Characteristics of Klebsiella variicola Clinical Isolates in China		1
	Comparative genomics with a multidrug-resistant Klebsiella pneumoniae isolate reveals the panorama of unexplored diversity in Northeast Brazil					1
	Comparative in vitro activity of Delafloxacin and other antimicrobials against isolates from patients with acute bacterial skin, skin-structure infection and osteomyelitis		1
	Comparative phenotypic and genotypic analysis of community-acquired and hospital-acquired intra-abdominal infections among liver transplanted patients					1
	Comparative phylogenomics of ESBL-, AmpC- and carbapenemase-producing Klebsiella pneumoniae originating from companion animals and humans					1
	Comparative prevalence of blaCTX-m-15 gene with virulence genes and serotypes in klebsiella pneumoniae									1
	Comparative Studies on Clinical Isolates of Hypervirulent and Classical Klebsiella pneumoniae									1
	Comparing antibiotic resistance and virulence profiles of Enterococcus faecium, Klebsiella pneumoniae, and Pseudomonas aeruginosa from environmental and clinical settings									1
	Comparison of Carbapenem-Resistant Klebsiella pneumoniae Strains Causing Intestinal Colonization and Extraintestinal Infections: Clinical, Virulence, and Molecular Epidemiological Characteristics									1
	Comparison of carbapenem-susceptible and carbapenem-resistant Enterobacterales at nine sites in the USA, 2013-2016: a resource for antimicrobial resistance investigators					1
	Comparison of factors contributing to drug resistance and infection severity in Pseudomonas aeruginosa isolates among COVID-19 and non-COVID-19 patients		1
	Comparison of methods for AmpC β-lactamase detection in Enterobacteriaceae		1
	Comparison of the epidemiological behavior of mastitis pathogens by applying time-series analysis in results of milk samples submitted for microbiological examination	1
	Comparison of the pathogenic potential of Klebsiella pneumoniae isolates from human intestinal microbiota, surface waters, and sewage	1
	Comparison of Two Distinct Subpopulations of Klebsiella pneumoniae ST16 Co-Occurring in a Single Patient					1
	Comparison of virulence factors between ESBL and non-ESBL producing Klebsiella pneumoniae isolates									1
	Comparisons of microbiological characteristics and antibiotic resistance of Klebsiella pneumoniae isolates from urban rodents, shrews, and healthy people	1
	Complement killing of clinical Klebsiella pneumoniae isolates is serum concentration dependent					1
	Complement Susceptibility in Relation to Genome Sequence of Recent Klebsiella pneumoniae Isolates from Thai Hospitals									1
	Complete Genetic Analysis of Plasmids Carrying mcr-1 and Other Resistance Genes in Avian Pathogenic Escherichia coli Isolates from Diseased Chickens in Anhui Province in China		1
	Complete genome sequence analysis of multi-drug resistant Klebsiella pneumoniae THK strain isolated from aquaculture farm in Kerala, India	1
	Complete genome sequence and characterization of a novel Enterococcus faecium with probiotic potential isolated from the gut of Litopenaeus vannamei		1
	Complete genome sequence and probiotic properties of Lactococcus petauri LZys1 isolated from healthy human gut		1
	Complete Genome Sequence of a Multidrug-Resistant Klebsiella pneumoniae Strain Carrying blaOXA181and blaKPC-125Carbapenemase					1
	Complete genome sequence of acetate-producing Klebsiella pneumoniae L5-2 isolated from infant feces	1
	Complete genome sequence of multidrug-resistant and NDM-producing Klebsiella variicola clinical isolates		1
	Complete Genomic Analysis of VRE From a Cattle Feedlot: Focus on 2 Antibiotic Resistance		1
	Complexity of Genomic Epidemiology of Carbapenem-Resistant Klebsiella pneumoniae Isolates in Colombia Urges the Reinforcement of Whole Genome Sequencing-Based Surveillance Programs									1
	Comprehensive analysis of distribution characteristics and horizontal gene transfer elements of blaNDM-1-carrying bacteria		1
	Comprehensive Analysis of Virulence Genes, Antibiotic Resistance, Biofilm Formation, and Sequence Types in Clinical Isolates of Klebsiella pneumoniae									1
	Comprehensive Genome Analysis of Colistin-Only-Sensitive KPC-2 and NDM1-1-Coproducing Klebsiella pneumoniae ST11 and Acinetobacter baumannii ST2 From a Critically Ill Patient With COVID-19 in Saudi Arabia: Whole Genome Sequencing (WGS) of K. pneumoniae ST11 and A. baumannii ST2									1
	Comprehensive genomic analysis and characterization of a new ST 174 type Klebsiella variicola strain isolated from chicken embryos		1
	Comprehensive Genomic Characterization of a Drug-Resistant Klebsiella pneumoniae Clinical Isolate in Iraq Using Whole Genome Sequencing									1
	Comprehensive genomic epidemiology and antimicrobial resistance profiles of clinical Klebsiella pneumoniae species complex isolates from a tertiary hospital in Wenzhou, China (2019-2021)	1
	Comprehensive genomic insights into a highly pathogenic clone ST656 of mcr8.1 containing multidrug-resistant Klebsiella pneumoniae from Bangladesh	1
	Comprehensive molecular epidemiology of Acinetobacter baumannii from diverse sources in Nigeria		1
	Comprehensive Profiling of Klebsiella in Surface Waters from Northern Portugal: Understanding Patterns in Prevalence, Antibiotic Resistance, and Biofilm Formation	1
	Comprehensive study reveals phenotypic heterogeneity in Klebsiella pneumoniae species complex isolates					1
	Concomitant Resistance to Cefiderocol and Ceftazidime/Avibactam in Two Carbapenemase-Producing Klebsiella pneumoniae Isolates from Two Lung Transplant Patients					1
	Concurrent Resistance to Carbapenem and Colistin Among Enterobacteriaceae Recovered From Human and Animal Sources in Nigeria Is Associated With Multiple Genetic Mechanisms		1
	Confronting Ceftolozane-Tazobactam Susceptibility in Multidrug-Resistant Enterobacterales Isolates and Whole-Genome Sequencing Results (STEP Study)		1
	Conjugation of a Hybrid Plasmid Encoding Hypervirulence and Carbapenem Resistance in Klebsiella pneumoniae of Sequence Type 592					1
	Conjugative transfer of multi-drug resistance IncN plasmids from environmental waterborne bacteria to Escherichia coli		1
	Contamination of chicken meat with extended-spectrum beta-lactamase producing- Klebsiella pneumoniae and Escherichia coli during scalding and defeathering of broiler carcasses	1
	Contamination of shopping carts and baskets with ESKAPE pathogens: A study from Mangaluru, India	1
	Contribution of efflux and mutations in fluoroquinolone susceptibility in MDR enterobacterial isolates: a quantitative and molecular study	1
	Contribution of fucose-containing capsules in Klebsiella pneumoniae to bacterial virulence in mice	1
	Contribution of genetic factors towards cefotaxime and ciprofloxacin resistance development among Extended spectrum beta-lactamase producing-Quinolone resistant pathogenic Enterobacteriaceae					1
	Contribution of OmpK36 to carbapenem susceptibility in KPC-producing Klebsiella pneumoniae					1
	Contribution of OqxAB efflux pump in selection of fluoroquinolone-resistant klebsiella pneumoniae					1
	Contribution of OqxAB efflux pumps to quinolone resistance in extended-spectrum-β-lactamase-producing Klebsiella pneumoniae					1
	Contribution of sonicate-fluid cultures and broad-range PCR to microbiological diagnosis in vascular graft infections					1
	Contribution of the efflux pump AcrAB-TolC to the tolerance of chlorhexidine and other biocides in Klebsiella spp.					1
	Control of N2 fixation and NH3 excretion in Azorhizobium caulinodans ORS571		1
	Convergence and global molecular epidemiology of Klebsiella pneumoniae plasmids harbouring the iuc3 virulence locus: a population genomic analysis					1
	Convergence of carbapenem resistance and hypervirulence in a highly-transmissible ST11 clone of K. pneumoniae: An epidemiological, genomic and functional study									1
	Convergence of MCR-8.2 and Chromosome-Mediated Resistance to Colistin and Tigecycline in an NDM-5-Producing ST656 Klebsiella pneumoniae Isolate From a Lung Transplant Patient in China					1
	Convergence of multidrug resistance and efflux-mediated biocide tolerance in klebsiella pneumoniae ST307: implications for nosocomial infection control in Iranian hospitals					1
	Convergence of two serotypes within the epidemic ST11 KPC-producing Klebsiella pneumoniae creates the "Perfect Storm" in a teaching hospital									1
	Convergence of virulence and MDR in a single plasmid vector in MDR Klebsiella pneumoniae ST15					1
	Co-occurrence of bla NDM-1 and mcr-9 in a Conjugative IncHI2/HI2A Plasmid From a Bloodstream Infection-Causing Carbapenem-Resistant Klebsiella pneumoniae					1
	Co-occurrence of clinically relevant β-lactamases and MCR-1 encoding genes in Escherichia coli from companion animals in Argentina		1
	Co-occurrence of klebsiella variicola and klebsiella pneumoniae both carrying blakpc from a respiratory intensive care unit patient									1
	Co-Occurrence of Multidrug Resistant Klebsiella pneumoniae Pathogenic Clones of Human Relevance in an Equine Pneumonia Case	1
	Cooccurrence of NDM-1, ESBL, RmtC, AAC(6′)-Ib, and QnrB in Clonally Related Klebsiella pneumoniae Isolates Together with Coexistence of CMY-4 and AAC(6′)-Ib in Enterobacter cloacae Isolates from Saudi Arabia					1
	Co-Occurrence of Rare ArmA-, RmtB-, and KPC-2–Encoding Multidrug-Resistant Plasmids and Hypervirulence iuc Operon in ST11-KL47 Klebsiella pneumoniae									1
	Co-occurrence of ST412 Klebsiella pneumoniae isolates with hypermucoviscous and non-mucoviscous phenotypes in a short-term hospitalized patient									1
	Co-occurrence of three different plasmids in an extensively drug-resistant hypervirulent Klebsiella pneumoniae isolate causing urinary tract infection									1
	Co-outbreak of multidrug resistance and a novel ST3006 Klebsiella pneumoniae in a neonatal intensive care unit: A retrospective study					1
	Coping with antibiotic resistance: Contributions from genomics	1
	Co-Production of KPC-2 and NDM-5 in a Carbapenem-Resistant Klebsiella Pneumoniae Clinical Isolate: Genetic Insights and Risks				1
	Co-Production of NDM-1, CTX-M-9 Family and mcr-1 in a Klebsiella pneumoniae ST4564 Strain in China									1
	Core Genome Allelic Profiles of Clinical Klebsiella pneumoniae Strains Using a Random Forest Algorithm Based on Multilocus Sequence Typing Scheme for Hypervirulence Analysis									1
	Correlating neonates' bacterial isolates with surrounding environment in NICU and detection of biofilm formation							1
	Correlation between Antibiotics-Resistance, Virulence Genes and Genotypes among Klebsiella pneumoniae Clinical Strains Isolated in Guangzhou, China									1
	Correlation between Polymerase Chain Reaction Identification of Iron Acquisition Genes and an Iron-Deficient Incubation Test for Klebsiella pneumoniae Isolates from Bovine Mastitis	1
	Correlation between rectal colonization and bloodstream infections of carbapenem-resistant Klebsiella pneumoniae infection: a study based on molecular epidemiology							1
	Correlation Between the Distribution of Virulence Genes and Drug Resistance Genes and Clinical Characteristics of Lower Respiratory Tract Infections with Acinetobacter baumannii and Klebsiella pneumoniae	1
	Corrigendum: Epidemiological characteristics an outbreak of ST11 multidrug-resistant and hypervirulent Klebsiella pneumoniae in Anhui, China			1
	Corrigendum: Genomic evolution and local epidemiology of klebsiella pneumoniae from a major hospital in beijing, china, over a 15 year period: Dissemination of known and novel high-risk clones (Microbial Genomics 2021;7, 10.1099/mgen.0.000520)			1
	Co-transfer of last-line antibiotic resistance and virulence operons by an IncFIBk-FII-X3-ColKP3 hybrid plasmid in Klebsiella pneumoniae									1
	Country-wide expansion of a VIM-1 carbapenemase-producing Klebsiella oxytoca ST145 lineage in Poland, 2009–2019		1
	Countrywide spread of OXA-48 carbapenemase in Lebanon: surveillance and genetic characterization of carbapenem-non-susceptible Enterobacteriaceae in 10 hospitals over a one-year period		1
	Covert dissemination of pLVPK-like virulence plasmid in ST29-K54 Klebsiella pneumoniae: emergence of low virulence phenotype strains		1
	COVID-19 and fatal sepsis caused by hypervirulent klebsiella pneumoniae, Japan, 2020									1
	Crippling of Klebsiella pneumoniae virulence by metformin, N-acetylcysteine and secnidazole									1
	CRISPR-Cas system in multi drugs resistant Klebsiella pneumoniae from different clinical samples and its correlation with antibiotic-resistant genes in Mosul city / Iraq					1
	Cross-border spread of a mosaic resistance (OXA-48) and virulence (aerobactin) plasmid in Klebsiella pneumoniae: a European Antimicrobial Resistance Genes Surveillance Network investigation, Europe, February 2019 to October 2024									1
	Crosslinking kiwifruit-derived DNA with natural aromatic aldehydes generates membranolytic antibacterial nanogels		1
	Cross-protection and cross-feeding between Klebsiella pneumoniae and Acinetobacter baumannii promotes their co-existence					1
	Cryptic prophages within a streptococcus pyogenes genotype EMM4 lineage		1
	Cultivation and Genomic Characterization of the Bile Bacterial Species From Cholecystitis Patients		1
	Current epidemiology, genetic evolution and clinical impact of extended-spectrum β-lactamase-producing Escherichia coli and Klebsiella pneumoniae					1
	Current molecular genetic technologies to study hospital strains								1
	Current situation of carbapenem-resistant Enterobacteriaceae and Acinetobacter in Japan and Southeast Asia		1
	Current Trends in Experimental and Computational Approaches to Combat Antimicrobial Resistance								1
	CusS-CusR Two-Component System Mediates Tigecycline Resistance in Carbapenem-Resistant Klebsiella pneumoniae					1
	Customized molecular diagnostics of bacterial bloodstream infections for carbapenem resistance: A convenient and affordable approach		1
	Danish national guideline for the treatment of <i>Clostridioides difficile</i> infection and use of faecal microbiota transplantation (FMT)		1
	Deciphering mechanisms affecting cefepime-taniborbactam in vitro activity in carbapenemase-producing Enterobacterales and carbapenem-resistant Pseudomonas spp. isolates recovered during a surveillance study in Spain		1
	Deciphering the antibiofilm potential of 2-Phenylethyl methyl ether (PEME), a bioactive compound of Kewda essential oil against Staphylococcus aureus		1
	Deciphering the Epidemiological Characteristics and Molecular Features of blaKPC–2- or blaNDM–1-Positive Klebsiella pneumoniae Isolates in a Newly Established Hospital									1
	Deciphering the genetic context of the emerging OXA-484-producing carbapenem-resistant Escherichia coli from ST167 high-risk clone in the United Arab Emirates		1
	Deciphering the relative importance of genetic elements in hypervirulent Klebsiella pneumoniae to guide countermeasure development	1
	Decolonization of carbapenem-resistant Klebsiella pneumoniae from the intestinal microbiota of model mice by phages targeting two surface structures	1
	Decreased susceptibility to imipenem and ceftazidime in early virulent Raoultella spp. strains retrieved from human intestinal infections		1
	Delftibactin-a, a non-ribosomal peptide with broad antimicrobial activity								1
	Demonstration that a Klebsiella pneumoniae subsp. pneumoniae isolated from an insect (Nezara viridula) harbors a plasmid-borne type IV secretion system		1
	Dendrimers and Polyamino-Phenolic Ligands: Activity of New Molecules Against Legionella pneumophila Biofilms		1
	Dermal wound transcriptomic responses to Infection with Pseudomonas aeruginosa versus Klebsiella pneumoniae in a rabbit ear wound model	1
	DES COLONISATIONS, DETECTION PHENOTYPIQUE ET MOLECULAIRE								1
	Description of blaKPC-carrying Escherichia coli in patients from a Brazilian hospital over a 4-year period		1
	Description of extraintestinal pathogenic Escherichia coli based on phylogenetic grouping, virulence factors, and antimicrobial susceptibility		1
	Description of nasopharyngeal bacterial pathogens associated with different SARS-CoV-2 variants								1
	Designing an outer membrane protein (Omp-w) based vaccine for immunization against vibrio and salmonella: An in silico approach		1
	Designing phage cocktails to combat the emergence of bacteriophage-resistant mutants in multidrug-resistant Klebsiella pneumoniae								1
	Detailed Characterization of the Lung–Gut Microbiome Axis Reveals the Link between PD-L1 and the Microbiome in Non-Small-Cell Lung Cancer Patients		1
	Detecção de metalo beta-lactamases e similaridade genética em isolados de Pseudomonas aeruginosa de efluente hospitalar e água superficial		1
	Detection and analysis of different interactions between resistance mechanisms and carbapenems in clinical isolates of Klebsiella pneumoniae					1
	Detection and characterization of ESBLproducing Enterobacteriaceae from the gut of healthy chickens, Gallus gallus domesticus in rural Nepal: Dominance of CTX-M-15-non-ST131 Escherichia coli clones		1
	Detection and characterization of putative hypervirulent Klebsiella pneumoniae isolates in microbiological diagnostics									1
	Detection and Characterization of β-lactamases and Biofilm-producing Escherichia coli and Klebsiella pneumoniae from Ducks and Duck Environments in West Bengal	1
	Detection and genomic characterization of Klebsiella pneumoniae and Escherichia coli harboring tet(X4) in black kites (Milvus migrans) in Pakistan	1
	Detection and in silico analysis of rmpA gene from soilborne pathogenic bacteria		1
	Detection of a hypermucoviscous Klebsiella pneumoniae co-producing NDM-5 and OXA-48 carbapenemases with sequence type 383, Brescia, Italy			1
	Detection of AcrA and AcrB Efflux Pumps in Multidrug-Resistant Klebsiella pneumonia that Isolated from Wounds Infection Patients in Al-Diwaniyah Province					1
	Detection of antiseptic resistant genes in colistin-resistant pseudomonas aeruginosa and mdr klebsiella penumoniae					1
	Detection of bacteria in bovine ovarian follicular fluid							1
	Detection of Biofilm and Siderophore Encoding Genes Implicated in the Pathogenesis of Klebsiella pneumoniae Isolated from Different Clinical Specimens		1
	Detection of Biofilm Formation Among the Clinical Isolates of Klebsiella pneumoniae: Phenotypic and Genotypic Methods	1
	DETECTION OF BIOFILM FORMATION AND SOME VIRULENCE FACTORS IN PSEUDOMONAS AERUGINOSA, AND THE EFFECT OF SOME ANTIBIOTICS		1
	Detection of carbapenemase-producing, hypervirulent Klebsiella spp. in wastewater and their potential transmission to river water and WWTP employees	1
	Detection of carbapenem-resistant hypervirulent Klebsiella pneumoniae ST11-K64 co-producing NDM-1 and KPC-2 in a tertiary hospital in Wuhan					1
	Detection of CRISPR‒Cas and type I R–M systems in Klebsiella pneumoniae of human and animal origins and their relationship to antibiotic resistance and virulence	1
	Detection of Delafloxacin Resistance Mechanisms in Multidrug-Resistant Klebsiella pneumoniae					1
	Detection of different colistin resistance mechanisms among multidrug resistant Klebsiella pneumoniae isolates in Bulgaria					1
	Detection of Enterobacter sakazakii and other pathogens associated with infant formula powder by use of a DNA microarray		1
	Detection of ESBL Encoding Gene and the Virulence Factors of Klebsiella pneumoniae from Dairy Cattle Farms in South Sulawesi	1
	Detection of gyra and parc mutations and prevalence of plasmid-mediated quinolone resistance genes in klebsiella pneumoniae					1
	Detection of hypervirulent Klebsiella pneumoniae (hvKp) strains directly from spiked blood cultures using a commercial Loop-Mediated isothermal amplification (LAMP) assay									1
	Detection of KPC-216, a Novel KPC-3 Variant, in a Clinical Isolate of Klebsiella pneumoniae ST101 Co-Resistant to Ceftazidime-Avibactam and Cefiderocol					1
	Detection of MagA gene among clinical isolates of klebsiella pneumoniae collected from hospitals of Qazvin, Iran							1
	Detection of magA gene in Klebsiella spp. isolated from clinical samples		1
	Detection of magA Gene in Klebsiella spp. Isolated from Clinical SamplesDetection of magA		1
	Detection of multiple clones and extended-spectrum β-lactamase production among Klebsiella pneumoniae complex isolates from the milk of cows with different severity scores of clinical mastitis	1
	Detection of multiple extensively-drug resistant hypervirulent Klebsiella pneumoniae clones from patients with ventilator-associated pneumonia in Egypt							1
	Detection of multiple hypervirulent Klebsiella pneumoniae strains in a New York City hospital through screening of virulence genes									1
	Detection of NDM-1/5 and OXA-48 co-producing extensively drug-resistant hypervirulent Klebsiella pneumoniae in Northern Italy					1
	Detection of OMPKs 36/37 Porins and Other Resistance Determinants in Extended Spectrum Beta-Lactamases (ESBLs)-producing K. pneumoniae							1
	Detection of OqxA and OqxB Efflux Pump Genes in Multidrug Resistant Klebsiella Pneumoniae Isolated from Intensive Care Unit Patients					1
	Detection of OqxAB Efflux Pumps, a Multidrug-Resistant Agent in Bacterial Infection in Patients Referring to Teaching Hospitals in Ahvaz, Southwest of Iran					1
	Detection of OqxAB efflux pumps, OmpK35 and OmpK36 porins in extendedspectrum- β-lactamase-producing Klebsiella pneumoniae isolates from Iran							1
	Detection of Over Expression of Adeb and Acrb –Tolc Efflux Systems Confers Ceftriaxone Resistance in Clinical Isolates of Acinetobacter Bumannii and Klebsiella Pneumoniae		1
	Detection of plasmid contigs in draft genome assemblies using customized Kraken databases					1
	Detection of Pseudomonas aeruginosa pathogenicity markers in clinical specimens					1
	Detection of Salmonella spp. by a loop-mediated isothermal amplification (LAMP) method targeting bcfD gene		1
	Detection of Vibrio cholerae and Vibrio parahaemolyticus by molecular and culture based methods from source water to household container-stored water at the point-of-use in South African rural communities		1
	Detection of VIM, NDM and OXA-48 producing carbapenem resistant Enterobacterales among clinical isolates in Southern Hungary		1
	Detection of VIM-1 and IMP-1 genes in Klebsiella pneumoniae and relationship with biofilm formation					1
	Detection of virulence genes and biofilm formation of Klebsiella pneumonia strains isolated from blood samples							1
	Detection of Virulent genes Khe, iuc, rmp, magA in Klebsiella pneumoniae Isolated from Urinary Tract Infection									1
	Detection, inhibition and molecular analysis of multidrug resistant aerobic gram-negative clinical isolates from a tertiary hospital in Nigeria		1
	Determination of extended-spectrum β-lactamase-producing Klebsiella pneumoniae isolated from horses with respiratory manifestation	1
	Determination of the prevalence of hypervirulent Klebsiella pneumoniae strains in Northeast Iran, Mashhad									1
	Determination of whole genome sequence and resistance genes in hypermucoviscous klebsiella pneumoniae with long-read sequencing technology	1
	Determination the Inhibition Activity of Biological Products of Cyanobacteria Against Multi Antibiotics Resistant Bacteria Isolated from Different Infections and Molecular Detection of Some Virulence Factors		1
	Development and application of a real-time polymerase chain reaction assay for detection of a novel gut bacteriophage (crAssphage)								1
	Development and Application of Rapid Clinical Visualization Molecular Diagnostic Technology for Cryptococcus neoformans/C. gattii Based on Recombinase Polymerase Amplification Combined With a Lateral Flow Strip		1
	Development of a colloidal gold-based Immunochromatographic strip for rapid detection of Klebsiella pneumoniae serotypes K1 and K2					1
	Development of a duplex recombinase-aided amplification assay for direct detection of Mycoplasma pneumoniae and Chlamydia trachomatis in clinical samples		1
	Development of a lytic bacteriophage BPK01 impregnated biopolymer (chitosan) hydrogel for combating high-risk strains of carbapenem resistant Klebsiella pneumoniae (CRKP) pathogens- in vitro and in vivo evaluation		1
	Development of a quadruple qRT-PCR assay for simultaneous identification of hypervirulent and carbapenem-resistant Klebsiella pneumoniae					1
	Development of a serogroup-specific DNA microarray for identification of Escherichia coli strains associated with bovine septicemia and diarrhea		1
	Development of In Vitro Denture Biofilm Models for Halitosis Related Bacteria and their Application in Testing the Efficacy of Antimicrobial Agents		1
	Development of monospecific polyclonal antibodies against hypervirulent Klebsiella pneumoniae					1
	Development of Tigecycline Resistance in Carbapenemase-Producing Klebsiella pneumoniae Sequence Type 147 via AcrAB Overproduction Mediated by Replacement of the ramA Promoter					1
	Diagnosis and Antifungal Prophylaxis for COVID-19 Associated Pulmonary Aspergillosis		1
	Diagnosis of Infecting Pathogen Bacteria by Multiplex PCR and Evaluation of Inhibition Antibiofilm Using Zinc Oxide Nanoparticle		1
	Difference in biofilm formation between carbapenem-resistant and carbapenem-sensitive Klebsiella pneumoniae based on analysis of mrkH distribution									1
	Differences in molecular characteristics and expression of virulence genes in carbapenem-resistant and sensitive Klebsiella pneumoniae isolates in Ningbo, China									1
	Different effects of plasmids harboring blaOXA-232 between major and minor clones in Klebsiella pneumoniae									1
	Differential contribution of AcrAB and OqxAB efflux pumps to multidrug resistance and virulence in Klebsiella pneumoniae							1
	Differential Distribution of Plasmid-Mediated Quinolone Resistance Genes in Clinical Enterobacteria with Unusual Phenotypes of Quinolone Susceptibility from Argentina		1
	Discovery of clinical isolation of drug-resistant Klebsiella pneumoniae with overexpression of OqxB efflux pump as the decisive drug resistance factor					1
	Disinfection Strategies for Carbapenem-Resistant Klebsiella pneumoniae in a Healthcare Facility		1
	Disruption of zinc homeostasis reverses tigecycline resistance in Klebsiella pneumoniae					1
	Dissection of highly prevalent qnrS1-carrying IncX plasmid types in commensal escherichia coli from German food and livestock		1
	Disseminated Hypervirulent Klebsiella pneumoniae Infection Following Travel: A Case of Cavitating Pneumonia, Hepatic and Renal Abscesses, and Thrombosis							1
	Dissemination and characteristics of carbapenem-resistant Klebsiella pneumoniae in nine district hospitals in southwestern China		1
	Dissemination and phenotypic characterization of ESBL-producing Escherichia coli in Indonesia		1
	Dissemination of antimicrobial resistance in Klebsiella spp. from urban aquatic environments: a multi-country genomic perspective	1
	Dissemination of blaNDM-5 and mcr-8.1 in carbapenem-resistant Klebsiella pneumoniae and Klebsiella quasipneumoniae in an animal breeding area in Eastern China	1
	Dissemination of blaNDM-harboring plasmids in carbapenem-resistant and hypervirulent Klebsiella pneumoniae									1
	Dissemination of carbapenemase-producing Enterobacterales in Ireland from 2012 to 2017: a retrospective genomic surveillance study					1
	Dissemination of Klebsiella pneumoniae ST147 NDM-1 in Poland, 2015-19					1
	Dissemination of virulence and resistance genes among Klebsiella pneumoniae via outer membrane vesicle: An important plasmid transfer mechanism to promote the emergence of carbapenem-resistant hypervirulent Klebsiella pneumoniae							1
	Distinct evolution of ST11 KL64 Klebsiella pneumoniae in Taiwan					1
	Distribution and molecular epidemiology of 56 strains of hypervirulent Klebsiella pneumoniae in Dongguan, Guangdong					1
	Distribution and spread of the mobilised RND efflux pump gene cluster tmexCD-toprJ in clinical Gram-negative bacteria: a molecular epidemiological study					1
	Distribution of antibiotic resistance and virulence factors among the bacteria isolated from diseased Etroplus suratensis		1
	Distribution of Antimicrobial Resistance and Virulence Genes within the Prophage-Associated Regions in Nosocomial Pathogens		1
	Distribution of CRISPR-Cas Systems in Clinical Carbapenem-Resistant Klebsiella pneumoniae Strains in a Chinese Tertiary Hospital and Its Potential Relationship with Virulence							1
	Distribution of extended-spectrum β-lactam, quinolone and carbapenem resistance genes, and genetic diversity among uropathogenic Escherichia coli isolates in Tehran, Iran		1
	Distribution of integrons and phylogenetic groups among highly virulent serotypes of Klebsiella pneumoniae in a Chinese tertiary hospital					1
	Distribution of mcr-1 Harboring Hypervirulent Klebsiella pneumoniae in Clinical Specimens and Lytic Activity of Bacteriophage KpnM Against Isolates		1
	Distribution of rmpA gene and biofilm formation among hypervirulent Klebsiella pneumoniae isolates from Ain Shams University Hospitals									1
	Distribution of type VI secretion system (T6SS) in clinical Klebsiella pneumoniae strains from a Chinese hospital and its potential relationship with virulence and drug resistance							1
	Distribution, characterization, and antibiotic resistance of hypervirulent Klebsiella pneumoniae isolates in a Chinese population with asymptomatic bacteriuria									1
	Diverse bacterial species contribute to antibiotic-associated diarrhoea and gastrointestinal damage		1
	Diverse modes of ceftazidime/avibactam resistance acquisition in carbapenem-resistant Klebsiella pneumoniae and Pseudomonas aeruginosa from a Chinese intensive care unit					1
	Diversity and biofilm-forming capability of bacteria recovered from stainless steel pipes of a milk-processing dairy plant	1
	Diversity and biotechnological potential of plant-associated endophytic bacteria								1
	Diversity and trends in population structure of ESBL-producing Enterobacteriaceae in febrile urinary tract infections in children in France from 2014 to 2017					1
	Diversity in the Characteristics of Klebsiella pneumoniae ST101 of Human, Environmental, and Animal Origin									1
	Diversity of capsular polysaccharide gene clusters in Kpc-producing Klebsiella pneumoniae clinical isolates of sequence type 258 involved in the italian epidemic					1
	Diversity of Ceftazidime-Avibactam Resistance Mechanism in KPC2-Producing Klebsiella pneumoniae Under Antibiotic Selection Pressure					1
	Diversity of DHA-1-encoding plasmids in Klebsiella pneumoniae isolates from 16 French hospitals					1
	Diversity of hypervirulent Klebsiella pneumoniae clones causing cryptogenic liver abscesses and metastatic complications in Argentina									1
	Diversity profiling of xenic cultures of Dientamoeba fragilis following systematic antibiotic treatment and prospects for genome sequencing		1
	Diversity, virulence, and antimicrobial resistance of the KPCproducing klebsiella pneumoniae ST307 clone				1
	DNA adenine methylation modulates pathogenicity of Klebsiella pneumoniae genotype K1	1
	Do plasmids containing heavy metal resistance genes play a role in neonatal sepsis and invasive disease caused by Klebsiella pneumoniae and Klebsiella variicola?		1
	Domestic laundering of healthcare textiles: Disinfection efficacy and risks of antibiotic resistance transmission	1
	Dominant Carbapenemase-Encoding Plasmids in Clinical Enterobacterales Isolates and Hypervirulent Klebsiella pneumoniae, Singapore					1
	Double blaKPC-2 copies quadrupled minimum inhibitory concentration of ceftazidime-avibactam in hospital-derived Klebsiella pneumoniae									1
	Double carbapenemases in Klebsiella pneumoniae blood isolates: dissemination in a single medical center via multiple plasmids and a variety of highly efficient clones					1
	Downregulation of Klebsiella pneumoniae RND efflux pump genes following indole signal produced by Escherichia coli					1
	Doxycycline PEP can induce doxycycline resistance in Klebsiella pneumoniae in a Galleria mellonella model of PEP	1
	Draft genome sequence analysis of a mcr-1-producing Klebsiella pneumoniae ST661 isolated from a mink in China					1
	Draft Genome Sequence and Biofilm Production of a Carbapenemase-Producing Klebsiella pneumoniae (KpR405) Sequence Type 405 Strain Isolated in Italy									1
	Draft genome sequence of a carbapenemase-producing (NDM-1) and multidrug-resistant, hypervirulent Klebsiella pneumoniae ST11 isolate from Pakistan, with a non-hypermucoviscous phenotype associated with rmpA2 mutation									1
	Draft genome sequence of a multidrug-resistant emerging pathogenic isolate of Vibrio alginolyticus from the Red Sea		1
	Draft genome sequence of an extensively drug-resistant neonatal Klebsiella pneumoniae isolate harbouring multiple plasmids contributing to antibiotic resistance				1
	Draft genome sequence of Klebsiella pneumoniae KLEB-33: a convergent biofilm hyperforming multiresistant strain belonging to the emerging ST16 lineage harboring multiple hypervirulence genes			1
	Draft genome sequence of KPC-2-producing Pseudomonas aeruginosa recovered from a bloodstream infection sample in Brazil		1
	Draft Genome Sequences of Endophytic Isolates of Klebsiella variicola and Klebsiella pneumoniae Obtained from the Same Sugarcane Plant					1
	Draft genome sequences of novel sequence type 3559 carbapenem-resistant klebsiella pneumoniae isolates recovered from the environment					1
	Draft genome sequences of PDR and XDR Klebsiella pneumoniae belonging to high-risk CG258 isolated from a Brazilian tertiary hospital					1
	Draft genome sequences of two hypermucoviscous carbapenem-resistant ST25 Klebsiella pneumoniae strains causing respiratory and systemic infections					1
	Draft genome sequencing of a multidrug-resistant Klebsiella pneumoniae strain MBBL2 isolated from mastitic cow milk					1
	Drug resistance and genomic characteristics of clinically isolated hypermucoviscous Klebsiella pneumoniae					1
	Drug Resistance and Molecular Characteristics of Carbapenem-Resistant OXA-48-Producing Klebsiella pneumoniae Strains in Hainan, China							1
	Drug resistance and molecular epidemiology of aerobic bacteria isolated from puerperal infections in Bangladesh	1
	Drug resistance and molecular typing of Klebsiella pneumoniae isolated from giant panda	1
	Drug resistance and virulence characteristics of carbapenem-resistant Klebsiella pneumoniae carrying the blaKPC-2 gene							1
	Drug resistance phenotype analysis and mechanism investigation of extensively drug resistant Klebsiella pneumoniae							1
	Dual RNA-seq analysis reveals the interaction between multidrug-resistant Klebsiella pneumoniae and host in a mouse model of pneumonia	1
	Dumpsite leachate as a hotspot of multidrug resistant Enterobacteriaceae harbouring extended spectrum and AmpC β-lactamase genes; a case study of Awotan municipal solid waste dumpsite in Southwest Nigeria	1
	Duplication of the chromosomal bla SHV-11 gene in a clinical hypermutable strain of Klebsiella pneumoniae					1
	Dynamic colonization of Klebsiella pneumoniae isolates in gastrointestinal tract of intensive care patients					1
	Dynamic Epidemiology and Virulence Characteristics of Carbapenem-Resistant Klebsiella pneumoniae in Wenzhou, China from 2003 to 2016									1
	Dynamic within-host cefiderocol heteroresistance caused by blaSHV-12 amplification in pandrug-resistant and hypervirulent Klebsiella pneumoniae sequence type 11					1
	Dysgonomonas mossii Strain Shenzhen WH 0221, a New Member of the Genus Dysgonomonas Isolated from the Blood of a Patient with Diabetic Nephropathy, Exhibits Multiple Antibiotic Resistance		1
	Early dissemination of novel NDM-1-producing Klebsiella pneumoniae ST6326 to the environment	1
	Early gut colonization of preterm infants: Effect of enteral feeding tubes								1
	Early Response of Antimicrobial Resistance and Virulence Genes Expression in Classical, Hypervirulent, and Hybrid hvKp-MDR Klebsiella pneumoniae on Antimicrobial Stress									1
	Ecofriendly Biomolecule-Capped Bifidobacterium bifidum-Manufactured Silver Nanoparticles and Efflux Pump Genes Expression Alteration in Klebsiella pneumoniae					1
	Editorial Commentary: Genomic Epidemiology: Revealing Hidden Reservoirs for Klebsiella pneumoniae					1
	Editorial: Antimicrobial Resistance Along the Food Chain: Are We What We Eat?					1
	Editorial: Applications of STEM (Science, Technology, Engineering and Mathematics) tools in microbiology of infectious diseases			1
	Editorial: Developing therapeutics for antimicrobial resistant pathogens: volume II			1
	Editorial: Enterobacteriaceae Antimicrobial Agents and Resistance: Relationship With the Therapeutic Approach			1
	Editorial: Foodborne bacterial pathogens under the One Health perspective - antimicrobial resistance, epidemiology, virulence, and zoonotic impact			1
	Editorial: From genomics to antibiotic resistance in emerging pathogens			1
	Editorial: Genomics of pathogens and vectors			1
	Editorial: Globally or Regionally Spread of Epidemic Plasmids Carrying Clinically Important Resistance Genes: Epidemiology, Molecular Mechanism, and Drivers			1
	Editorial: Klebsiella pneumoniae: Antimicrobial resistance, virulence and therapeutic strategies			1
	Editorial: Mobile DNA element-driven evolution of bacterial pathogens			1
	Editorial: Molecular Characterization of Clinically Important Gram-Negative Bacteria Recovered From the Environment: Antimicrobial Resistance, Virulence and Epidemiology			1
	Editorial: The global threat of carbapenem-resistant gram-negative bacteria			1
	Editorial: The global threat of carbapenem-resistant gram-negative bacteria, volume II			1
	Effect and mechanism of different concentrationsof resveratrol on hypermucinous Klebsiella pneumoniae							1
	Effect of anti-biofilm peptide CRAMP-34 on the biofilms of Acinetobacter lwoffii derived from dairy cows	1
	effect of Carbonyl Cyanide M-chlorophenylhydrazone on Ciprofloxacin Resistance and Biofilm Formation in Hospital-acquired Uropathogenic Escherichia coli and Klebsiella pneumoniae					1
	Effect of cefodizime on cytokines expression in mouse neutrophils and its related mechanism	1
	Effect of inhaled corticosteroids on viral and bacterial infection in chronic obstructive pulmonary disease		1
	Effect of Kaempferol against Biofilm Formation by Klebsiella pneumoniae Clinical Isolates					1
	Effect of Klebsiella pneumoniae KbvR regulator on bacterial biofilm formation and capsular synthesis							1
	Effect of KPC-2 type carbapenemase on the virulence of hypervirulent Klebsiella pneumoniae							1
	Effect of Mentha longifolia essential oil on oqxA efflux pump gene expression and biofilm formation in ciprofloxacin-resistant Klebsiella pneumoniae strains					1
	Effect of Phage Spray on Hatchability and Chick Quality of Eggs Contaminated with Salmonella Typhimurium		1
	Effect of Selenium Nanoparticles on the Expression of OqxB Gene in Clinical Isolates of Klebsiella pneumoniae					1
	Effective minocycline treatment enhances clinical Klebsiella pneumoniae infections: Investigation of biofilm resistance mutations and antimicrobial efficacy in pediatric infections		1
	Effective Photodynamic Therapy with Ir(III) for Virulent Clinical Isolates of Extended-Spectrum Beta-Lactamase Klebsiella pneumoniae					1
	Effective targeted therapy for drug-resistant infection by ICAM-1 antibody-conjugated TPGS modified β-Ga2O3:Cr3+ nanoparticles					1
	Effectiveness of a Novel Liposomal Methylglyoxal-Tobramycin Formulation in Reducing Biofilm Formation and Bacterial Adhesion					1
	Effectiveness of antimicrobial agent combinations against carbapenem-producing Klebsiella pneumoniae with KPC variants in China					1
	Effector genes of type III secretion system and biofilm formation in virulent Pseudomonas aeruginosa isolates carrying blaKPC-2and blaPDC-5genes in hospital environment		1
	Effects of a Mining Dam Disaster on Antimicrobial-Resistant and Metal-Tolerant Bacterial Strains Recovered from Environmental Samples					1
	Effects of aerobactin-encoding gene iucB and regulator of mucoid phenotype rmpA on the virulence of Klebsiella pneumoniae causing liver abscess									1
	Effects of antibiotic resistance, drug target attainment, bacterial pathogenicity and virulence, and antibiotic access and affordability on outcomes in neonatal sepsis: an international microbiology and drug evaluation prospective substudy (BARNARDS)					1
	Effects of Antibiotic, Nicotine and Aminoacid starvation stresses on biofilm production in respiratory Klebsiella pneumoniae					1
	Effects of cefodizime on cytokines production of neutrophil in mice	1
	Effects of chlorogenic acid on antimicrobial, antivirulence, and anti-quorum sensing of carbapenem-resistant Klebsiella pneumoniae									1
	Effects of gallic acid on capsular polysaccharide biosynthesis in Klebsiella pneumoniae	1
	Effects of genetic and environmental variables on biofilm development dynamics in Achromobacter mucicolens		1
	Effects of Heat-Killed Probiotic Strains on Biofilm Formation, Transcription of Virulence-Associated Genes, and Prevention of UTIs in Mice	1
	Effects of in vitro combination therapy with polymyxin B on delaying resistance in Klebsiella pneumoniae and insights into the mechanisms of polymyxin-induced resistance					1
	Effects of Scutellaria Baicalensis on Activity and Biofilm Formation of Klebsiella Pneumoniae					1
	Effects of the Antimicrobial Peptide LL-37 and Innate Effector Mechanisms in Colistin-Resistant Klebsiella pneumoniae With mgrB Insertions					1
	Efficacy of Acacia nilotica aqueous extract in treating biofilm-forming and multidrug resistant uropathogens isolated from patients with UTI syndrome					1
	Efficacy of colistin-based combinations against pandrug-resistant whole-genome-sequenced Klebsiella pneumoniae isolated from hospitalized patients in Egypt: an in vitro/vivo comparative study					1
	Efficacy of phage vB_Ps_ZCPS13 in controlling Pan-drug-resistant Pseudomonas aeruginosa from urinary tract infections (UTIs) and eradicating biofilms from urinary catheters		1
	Efficacy of sodium hypochlorite in overcoming antimicrobial resistance and eradicating biofilms in clinical pathogens from pressure ulcers					1
	Efflux pump AcrAB confers decreased susceptibility to piperacillin–tazobactam and ceftolozane–tazobactam in tigecycline-non-susceptible Klebsiella pneumoniae					1
	Efflux Pump and Extended Spectrum Beta-Lactamases as Virulence Determinants in Multi Drug Resistant Klebsiella Pneumoniae Isolated from Patients with Respiratory Tract Infection					1
	Electron microscopic structures, serum resistance, and plasmid restructuring of New Delhi metallo-β-lactamase-1 (NDM-1)-producing ST42 Klebsiella pneumoniae emerging in Japan					1
	Elucidating adaptive compensatory tigecycline resistance mechanisms of RamA, RarA and SoxS in Klebsiella pneumoniae							1
	Elucidating the effect of iron acquisition systems in Klebsiella pneumoniae on susceptibility to the novel siderophore-cephalosporin cefiderocol									1
	Elucidating the roles of the mammary and gut microbiomes in breast cancer development	1
	Elucidating the virulence genes harboured by carbapenemase- and non-carbapenemase-producing carbapenem-resistant Klebsiella pneumoniae rectal isolates from patients admitted to intensive care units using whole-genome sequencing in Kuwait									1
	Emergence and characterization of a ST852 Klebsiella quasipneumoniae clinical isolate coharboring bla NDM-1 and bla KPC-2 in China				1
	Emergence and characterization of IncFII/IncR plasmids with multiple 5,692 bp- bla KPC-2-bearing tandem repeats in ceftazidime/avibactam non-susceptible Klebsiella pneumoniae strains				1
	Emergence and characterization of tigecycline resistance in multidrug-resistant Klebsiella pneumoniae isolates from blood samples of patients in intensive care units in northern China					1
	Emergence and clinical challenges of ST11-K64 carbapenem-resistant Klebsiella pneumoniae: molecular insights and implications for antimicrobial resistance and virulence in Southwest China									1
	Emergence and clonal spread of colistin resistance due to multiple mutational mechanisms in carbapenemase-producing Klebsiella pneumoniae in London					1
	Emergence and dissemination of multidrug-resistant Klebsiella pneumoniae harboring the novel tmexCD-toprJ RND efflux pump operon					1
	Emergence and evolution of rare ST592 bla NDM-1-positive carbapenem-resistant hypervirulent Klebsiella pneumoniae in China									1
	Emergence and Inter- and Intrahost Evolution of Pandrug-Resistant Klebsiella pneumoniae Coharboring tmexCD1-toprJ1, blaNDM-1, and blaKPC-2					1
	Emergence and molecular evolution of carbapenem-resistant hypervirulent ST23 Klebsiella pneumoniae: The superbug phenomenon in China			1
	Emergence and nosocomial spread of carbapenem-resistant OXA-232-producing Klebsiella pneumoniae in Brunei Darussalam							1
	Emergence of a Clinical Escherichia coli Sequence Type 131 Strain Carrying a Chromosomal blaKPC–2 Gene		1
	Emergence of a dual-threat ST1322 clinical Isolate: Hypervirulent and carbapenem-resistant Klebsiella pneumoniae revealed by genomic and virulence analysis							1
	Emergence of a Fatal ST11-KL64 Tigecycline-Resistant Hypervirulent Klebsiella pneumoniae Clone Cocarrying blaNDM and blaKPC in Plasmids									1
	Emergence of a Hypermucoviscous Klebsiella pneumoniae Strain Coproducing K. pneumoniae Carbapenemase-2 and New Delhi Metallo-β-Lactamase-5 Carbapenemases in Shanghai, China							1
	Emergence of a hypervirulent carbapenem-resistant Klebsiella pneumoniae isolate from clinical infections in China							1
	Emergence of a Hypervirulent Tigecycline-Resistant Klebsiella pneumoniae Strain Co-producing blaNDM–1 and blaKPC–2 With an Uncommon Sequence Type ST464 in Southwestern China					1
	Emergence of a multidrug resistance efflux pump with carbapenem resistance gene blaVIM-2in a Pseudomonas putida megaplasmid of migratory bird origin	1
	Emergence of a NDM-1-producing ST25 Klebsiella pneumoniae strain causing neonatal sepsis in China									1
	Emergence of a novel sequence type carbapenem-resistant hypervirulent Klebsiella pneumoniae ST6417 harboring blaNDM-5 on the lncX3 plasmid									1
	Emergence of a plasmid-borne tigecycline resistance in Klebsiella pneumoniae in Vietnam							1
	Emergence of an NDM-5-Producing Hypervirulent Klebsiella pneumoniae Sequence Type 35 Strain with Chromosomal Integration of an Integrative and Conjugative Element, ICEKp1									1
	Emergence of an ST1326 (CG258) Multi-Drug Resistant Klebsiella pneumoniae Co-harboring mcr-8.2, ESBL Genes, and the Resistance-Nodulation-Division Efflux Pump Gene Cluster tmexCD1-toprJ1 in China					1
	Emergence of an XDR and carbapenemase-producing hypervirulent Klebsiella pneumoniae strain in Taiwan									1
	Emergence of an XDR Klebsiella pneumoniae ST5491 strain co-harboring NDM-5, MCR-1.1, tmexCD1-toprJ1, and a novel plasmid carrying CTX-M-15					1
	Emergence of blaNDM-1 associated with the aac(6’)-ib-cr, acrB, cps, and mrkD genes in a clinical isolate of multi-drug resistant Klebsiella pneumoniae from Recife-PE, Brazil									1
	Emergence of carbapenem-non-susceptible extended-spectrum β-lactamase-producing Klebsiella pneumoniae isolates at the university hospital of Tübingen, Germany					1
	Emergence of carbapenem-resistant hypervirulent Klebsiella pneumoniae							1
	Emergence of carbapenem-resistant non-baumannii species of Acinetobacter harboring a blaOXA-51-like gene that is intrinsic to A. baumannii		1
	Emergence of Carbapenem-Resistant Serotype K1 Hypervirulent Klebsiella pneumoniae Strains in China									1
	Emergence of cefiderocol resistance during therapy in NDM-5–producing Klebsiella pneumoniae isolates harboring siderophore receptors mutations					1
	Emergence of Ceftazidime/Avibactam and Tigecycline Resistance in Carbapenem-Resistant Klebsiella pneumoniae Due to In-Host Microevolution					1
	Emergence of Ceftazidime–Avibactam Resistance and Decreased Virulence in Carbapenem-Resistant ST11 Klebsiella pneumoniae During Antibiotics Treatment									1
	Emergence of ceftazidime-avibactam resistance due to a novel blaKPC-2 mutation during treatment of carbapenem-resistant Klebsiella pneumoniae infections					1
	Emergence of co-existence of blaNDM with rmtC and qnrB genes in clinical carbapenem-resistant Klebsiella pneumoniae isolates in burning center from southeast of Iran					1
	Emergence of Colistin Resistance in Carbapenem-Resistant Hypervirulent Klebsiella pneumoniae Under the Pressure of Tigecycline									1
	Emergence of colistin resistance in multidrug-resistant Klebsiella pneumoniae and Escherichia coli strains isolated from cancer patients					1
	Emergence of colistin-heteroresistant and carbapenem-resistant hypervirulent Klebsiella pneumoniae									1
	Emergence of colistin-resistant hypervirulent Klebsiella pneumoniae (CoR-HvKp) in China				1
	Emergence of concurrently transmissible mcr-9 and carbapenemase genes in bloodborne colistin-resistant Enterobacter cloacae complex isolated from ICU patients in Kolkata, India		1
	Emergence of Extensively Drug-Resistant and Hypervirulent KL2-ST65 Klebsiella pneumoniae Harboring blaKPC-3 in Beijing, China									1
	Emergence of Five Genetic Lines ST395NDM-1, ST13OXA-48, ST3346OXA-48, ST39CTX-M-14, and Novel ST3551OXA-48of Multidrug-Resistant Clinical Klebsiella pneumoniae in Russia							1
	Emergence of heteroresistance to carbapenems in Gram-negative clinical isolates from two Egyptian hospitals					1
	Emergence of High-Level Cefiderocol Resistance in Carbapenem-Resistant Klebsiella pneumoniae from Bloodstream Infections in Patients with Hematologic Malignancies in China					1
	Emergence of high-level colistin resistance mediated by multiple determinants, including mcr-1.1, mcr-8.2 and crrB mutations, combined with tigecycline resistance in an ST656 Klebsiella pneumoniae					1
	Emergence of Hybrid Resistance and Virulence Plasmids Harboring New Delhi Metallo-β-Lactamase in Klebsiella pneumoniae in Russia									1
	Emergence of hypermucoviscous colistin-resistant high-risk convergent Klebsiella pneumoniae ST-2096 clone from Pakistan							1
	Emergence of hypervirulent and carbapenem-resistant Klebsiella pneumoniae from 2014 - 2021 in Central and Eastern China: a molecular, biological, and epidemiological study									1
	Emergence of Hypervirulent Carbapenem-Resistant Klebsiella pneumoniae Coharboring a blaNDM-1-Carrying Virulent Plasmid and a blaKPC-2-Carrying Plasmid in an Egyptian Hospital					1
	Emergence of hypervirulent ceftazidime/ avibactam-resistant klebsiella pneumoniae isolates in a Chinese tertiary hospital									1
	Emergence of hypervirulent Klebsiella pneumoniae isolates from some Iraqi hospitals							1
	Emergence of IMP-producing hypervirulent Klebsiella pneumoniae carrying a pLVPK-like virulence plasmid							1
	Emergence of IS26-mediated pLVPK-like virulence and NDM-1 conjugative fusion plasmid in hypervirulent carbapenem-resistant Klebsiella pneumoniae					1
	Emergence of Klebsiella pneumoniae subspecies pneumoniae as a cause of septicaemia in pigs in England	1
	Emergence of KPC-2 and NDM-5-coproducing hypervirulent carbapenem-resistant Klebsiella pneumoniae with high-risk sequence types ST11 and ST15									1
	Emergence of mcr-8.1-bearing MDR-hypervirulent Klebsiella pneumoniae ST307									1
	Emergence of mcr-8.2-harboring hypervirulent ST412 Klebsiella pneumoniae strain from pediatric sepsis: A comparative genomic survey	1
	Emergence of mcr-8.2-mediated colistin resistance in Klebsiella pneumoniae isolated from pediatric diarrhea cases in southern Vietnam					1
	Emergence of mgrB locus deletion mediating polymyxin resistance in pandemic KPC-producing Klebsiella pneumoniae ST15 lineage							1
	Emergence of Multidrug Resistant Hypervirulent ST23 Klebsiella pneumoniae: Multidrug Resistant Plasmid Acquisition Drives Evolution									1
	Emergence of Multidrug-Resistant NDM-5-Producing ST307 Klebsiella pneumoniae in Uruguay, 2023							1
	Emergence of NDM-1-producing Klebsiella pneumoniae ST11 clonal strains in Salvador, Brazil					1
	Emergence of NDM-5-producing carbapenem-resistant klebsiella pneumoniae and sim-producing hypervirulent klebsiella pneumoniae isolated from aseptic body fluid in a large tertiary hospital, 2017–2018: Genetic traits of blandm-like and blasim-like genes as determined by NGS									1
	Emergence of NDM-producing Klebsiella pneumoniae and Escherichia coli in Spain: Phylogeny, resistome, virulence and plasmids encoding blaNDM-like genes as determined by WGS					1
	Emergence of OXA-48-producing hypervirulent Klebsiella pneumoniae strains in Taiwan									1
	Emergence of Plasmids Co-Harboring Carbapenem Resistance Genes and tmexCD2-toprJ2 in Sequence Type 11 Carbapenem Resistant Klebsiella pneumoniae Strains				1
	Emergence of polymyxin B-heteroresistant hypervirulent Klebsiella pneumoniae from an individual in the community with asymptomatic bacteriuria									1
	Emergence of polymyxin-resistant Yersinia enterocolitica strains in natural aquatic environments	1
	Emergence of population heterogeneity in Klebsiella pneumoniae with a blaOXA-232-harboring plasmid: carbapenem resistance, virulence, and fitness									1
	Emergence of ST11-KL64 carbapenem-resistant hypervirulent Klebsiella Pneumoniae isolates harboring blaKPC−2 and iucA from a tertiary teaching hospital in Western China									1
	Emergence of ST147 Klebsiella pneumoniae carrying blaNDM-7 on IncA/C2 with ompK35 and ompK36 mutations in India					1
	Emergence of the New KPC-49 Variant Conferring an ESBL Phenotype with Resistance to Ceftazidime-Avibactam in the ST131-H30R1 Escherichia coli High-Risk Clone		1
	Emergence of the third-generation cephalosporin-resistant hypervirulent klebsiella pneumoniae due to the acquisition of a self-transferable blaDHA-1-carrying plasmid by an ST23 strain			1
	Emergence of tigecycline nonsusceptible and imp-4 carbapenemase-producing k2-st65 hypervirulent klebsiella pneumoniae in china									1
	Emergence of Tigecycline-Nonsusceptible Carbapenem-Resistant Klebsiella pneumoniae with Metallo-β-Lactamase and Transferable Ceftazidime-Avibactam Resistance in China					1
	Emergence of tigecycline-resistant Klebsiella pneumoniae ST11 clone in patients without exposure to tigecycline					1
	Emergence of two distinct subpopulations from Klebsiella pneumoniae grown in the stimulated microgravity environment	1
	Emergence of two novel sequence types (3366 and 3367) NDM-1- and OXA-48-co-producing K. pneumoniae in Italy									1
	Emergence of Urease-Negative Klebsiella pneumoniae ST340 Carrying an IncP6 Plasmid-Mediated blaKPC-2Gene							1
	Emergence, Molecular Characteristics and Resistance Mechanisms of Colistin-Resistant Enterobacterales in Xuzhou, China		1
	Emergency of the plasmid co-carrying blaKPC-2 and blaNDM-1 genes in carbapenem-resistant hypervirulent Klebsiella pneumoniae					1
	Emerging and re-emerging KPC-producing hypervirulent Pseudomonas aeruginosa ST697 and ST463 between 2010 and 2021		1
	Emerging biofilm formation and disinfectant susceptibility of ESBL-producing Klebsiella pneumoniae	1
	Emerging carbapenem-resistant Klebsiella pneumoniae sequence type 16 causing multiple outbreaks in a tertiary hospital in southern Vietnam					1
	Emerging invasive liver abscess caused by K1 serotype Klebsiella pneumoniae in Korea			1
	Emerging of Multidrug-Resistant Cronobacter sakazakii Isolated from Infant Supplementary Food in China		1
	Emphysematous gastritis due to hypervirulent Klebsiella pneumoniae							1
	Empirically derived sequence similarity thresholds to study the genomic epidemiology of plasmids shared among healthcare-associated bacterial pathogens					1
	Endemic dissemination of different sequence types of carbapenem-resistant Klebsiella pneumoniae strains harboring bla NDM and 16S rRNA methylase genes in Kerman hospitals, Iran, from 2015 to 2017					1
	Endogenous endophthalmitis caused by a multidrug-resistant hypervirulent Klebsiella pneumoniae strain belonging to a novel single locus variant of ST23: first case report in China									1
	Endogenous endophthalmitis caused by ST66-K2 hypervirulent Klebsiella pneumoniae, United States									1
	Endophytic Bacteria: A Biotechnological Potential in Agrobiology System		1
	Endoscope-associated outbreak of OXA-181-carbapenemase-producing Klebsiella pneumoniae and its implications for hygiene management					1
	Enhanced invasion and survival of antibiotic- resistant Klebsiella pneumoniae pathotypes in host cells and strain-specific replication in blood									1
	Enhancing the Antibacterial Activity of Ciprofloxacin Against Klebsiella pneumoniae by Inhibiting the AcrAB-TolC Efflux Pump System Using Phenylalanine-arginine β-Naphthylamide					1
	Enhancing the Production of Polyhydroxybutyrate, a Biodegradable Polymer by an Optimized Process Using a Novel Klebsiella Pneumonia Strain							1
	Enterobacter roggenkampii producing KPC-3 collected from a hospital sink drain in Portugal during the COVID-19 pandemic					1
	Enterobacterales use capsules, transporters, mobile genetic elements, and other evolutionary adaptations to survive antibiotics exposure in the absence of resistance genes									1
	Enterobacteriaceae in calves, cows and milking environment may act as reservoirs of virulence and antimicrobial resistance genes	1
	Enterotoxigenic profiles and submerged and interface biofilms in Bacillus cereus group isolates from foods		1
	Envelope proteome changes driven by RamA overproduction in Klebsiella pneumoniae that enhance acquired β-lactam resistance					1
	Environmental dissemination of mcr-1 positive Enterobacteriaceae by Chrysomya spp. (common blowfly): An increasing public health risk		1
	Environmental fungi target thiol homeostasis to compete with Mycobacterium tuberculosis		1
	Environmental trafficking of superbug carbapenem-resistant Klebsiella pneumoniae and its silent spread in an urban population: a sewage-based study	1
	Environmentally persistent microbial contamination in agricultural soils: High risk of pathogenicity and antibiotic resistance	1
	Epidemicity and clonal replacement of hypervirulent carbapenem-resistant Klebsiella pneumoniae with diverse pathotypes and resistance profiles in a hospital									1
	Epidemiological analysis of pneumococcal strains isolated at yangon children’s hospital in Myanmar via whole-genome sequencing-based methods	1
	Epidemiological and Antimicrobial Resistant Patterns, and Molecular Mechanisms of Carbapenem-Resistant Klebsiella pneumoniae Infections in ICU Patients									1
	Epidemiological and clinical characterization of community, healthcare-associated and nosocomial colonization and infection due to carbapenemase-producing Klebsiella pneumoniae and Escherichia coli in Spain					1
	Epidemiological and Clinical Insights into Genotypic Diversity, Antibiotic Resistance Determinants, and Capsular Types of Klebsiella pneumoniae Isolates from Hospitalized Patients in Amol, Northern Iran					1
	Epidemiological and genomic characteristics of Acinetobacter baumannii from different infection sites using comparative genomics		1
	Epidemiological and genomic insights of mcr-1-positive colistin-resistant Klebsiella pneumoniae species complex strains from wastewater treatment plants in Shanghai	1
	Epidemiological and Molecular Characteristics of blaNDM-1 and blaKPC-2 Co-Occurrence Carbapenem-Resistant Klebsiella pneumoniae									1
	Epidemiological and Molecular Characteristics of Hypermucoviscous and Hypervirulent Klebsiella pneumoniae Isolates in Community Patients in Shanghai, China	1
	Epidemiological characteristics an outbreak of ST11 multidrug-resistant and hypervirulent Klebsiella pneumoniae in Anhui, China									1
	Epidemiological Characteristics of OXA-232-Producing Carbapenem-Resistant Klebsiella pneumoniae Strains Isolated during Nosocomial Clonal Spread Associated with Environmental Colonization									1
	Epidemiological characteristics of SHV, cmlv, and FosA6-producing carbapenem-resistant Klebsiella pneumoniae based on whole genome sequences in Jiangsu, China									1
	Epidemiological distribution, virulent genes and clinical characteristics of hypermucoviscous Klebsiella pneumonia in a Hospital						1
	Epidemiological Features of Klebsiella pneumoniae Infection in the Hepatobiliary System of Patients in Yantai, China, Based on Clinical and Genetic Analyses									1
	Epidemiological features of nosocomial Klebsiella pneumoniae: virulence and resistance determinants									1
	Epidemiological Features, Biochemical Indices, Antibiogram Susceptibility Profile and Biofilm Factor Genes of Klebsiella pneumoniae Isolated from Bovine Clinical Mastitis Cases			1
	Epidemiological typing of multidrug-resistant klebsiella pneumoniae, which causes paediatric ventilator-associated pneumonia in Egypt							1
	Epidemiological, Virulence, and Antibiotic Resistance Analysis of Klebsiella pneumoniae, a Major Source of Threat to Livestock and Poultry in Some Regions of Xinjiang, China	1
	Epidemiology and molecular biology of carbapenem-resistant hypervirulent Klebsiella pneumoniae						1
	Epidemiology and molecular characterization of carbapenem-resistant Klebsiella pneumoniae isolated from neonatal intensive care units in General Hospital of Ningxia Medical University, China, 2017-2021									1
	Epidemiology and outcomes of carbapenem-resistant Klebsiella pneumoniae infections in patients with hematological malignancies from 2014 to 2022					1
	Epidemiology and Whole-Genome Analysis of NDM-1-Producing Klebsiella pneumoniae KP3771 from Tunisia									1
	Epidemiology of carbapenem-resistant Klebsiella pneumoniae in China and the evolving trends of predominant clone ST11: a multicentre, genome-based study					1
	Epidemiology of carbapenem-resistant Klebsiella pneumoniae ST15 of producing KPC-2, SHV-106 and CTX-M-15 in Anhui, China									1
	Epidemiology of Enterobacteriaceae producing CTX-M type extended spectrum β-lactamase (ESBL)					1
	Epidemiology of invasive Klebsiella pneumoniae with hypermucoviscosity phenotype in a research colony of nonhuman primates	1
	Epidemiology of paediatric gastrointestinal colonisation by extended spectrum cephalosporin-resistant Escherichia coli and Klebsiella pneumoniae isolates in north-west Cambodia					1
	Epidemiology of transmissible diseases: Array hybridization and next generation sequencing as universal nucleic acid-mediated typing tools	1
	Epidemiology of β-lactamase-producing pathogens					1
	Epigenomics, genomics, resistome, mobilome, virulome and evolutionary phylogenomics of carbapenem-resistant Klebsiella pneumoniae clinical strains					1
	Eriodictyol and Diosmetin Protective Potential in Skin Infection: Antimicrobial Action, Gene and Molecular Targets, and Keratinocyte Protection Against Bacteria-Induced Damage		1
	ESBL-Producing Escherichia coli and Klebsiella pneumoniae Exhibit Divergent Paths During In-Human Evolution Towards Carbapenem Resistance									1
	ESBL-producing Klebsiella Pneumoniae isolated from dairy cows with pneumonia: insight into their epidemiology, genetic features and antimicrobial resistance profiles	1
	Escherichia coli and HPV16 coinfection may contribute to the development of cervical cancer		1
	ESCHERICHIA COLI PHENOTYPIC CHARACTERISTICS AND ANTAGONISTIC ACTIVITY IN OPISTHORCHIASIS INVASION	1
	Escherichia coli producing AmpC DHA-1 bacteraemia in neutropenic leukemic patient: continuous infusion ceftazidime/avibactam as a carbapenem sparing regimen		1
	Escherichia marmotae: a multidrug-resistant opportunistic human pathogen - first clinical isolation in the Czech Republic		1
	Escherichia marmotae: a multidrug-resistant opportunistic human pathogen — first clinical isolation in the Czech Republic		1
	Essential oil of Origanum minutiflorum exhibits anti-inflammatory and antioxidative effects in human bronchial cells and antimicrobial activity on lung pathogens		1
	Essential oils as capsule disruptors: enhancing antibiotic efficacy against multidrug-resistant Klebsiella pneumoniae									1
	Establishment and Clinical Application of a RPA-LFS Assay for Detection of Capsulated and Non-Capsulated Haemophilus influenzae		1
	EtcABC, a Putative EII Complex, Regulates Type 3 Fimbriae via CRP-cAMP Signaling in Klebsiella pneumoniae									1
	Etude du système immunitaire d'un amphibien et analyse des effets de l'environnement sur sa réponse humorale					1
	Evaluating molecular epidemiology of carbapenem non-susceptible Klebsiella pneumoniae isolates with MLST, MALDI-TOF MS, PFGE									1
	EVALUATING THE EFFECT OF LACTOBACILLUS ACIDOPHILUS ON A TYPICAL ENTEROPATHOGENIC ESCHERICHIA COLI (A-EPEC) WITH DETECTION OF SOME VIRULENCE FACTORS		1
	Evaluating the feasibility, sensitivity, and specificity of next-generation molecular methods for pleural infection diagnosis					1
	Evaluation of adhesin genes and risk factors associated with urinary tract infections by drug-resistant uropathogenic Escherichia coli in North of Iran		1
	Evaluation of Biofilm Formation Among Klebsiella pneumoniae Isolates and Molecular Characterization by ERIC-PCR					1
	Evaluation of biofilm formation and carbapenem resistance in Klebsiella pneumoniae isolated from clinical samples at a rural hospital in western Uttar Pradesh					1
	Evaluation of Biofilm Formation Potential and Corresponding Virulence Genes in Uropathogenic E. coli Isolates from Kirkuk, Iraq		1
	Evaluation of biosynthesized silver nanoparticles effects on expression levels of virulence and biofilm-related genes of multidrug-resistant Klebsiella pneumoniae isolates							1
	Evaluation of Blood Culture, Widal Reaction, qPCR, and Immunochromatographic Test in the Diagnosis of Typhoid Fever and Its Co-Infection with Malaria among Hospitalized Febrile Patients in Lagos, Nigeria		1
	Evaluation of Carbapenem Resistance Mechanisms and Its Association with Pseudomonas aeruginosa Infections in the Northwest of Iran		1
	Evaluation of diagnostic accuracy of the wabG gene based Klebsiella pneumoniae detection by loop-mediated isothermal reaction in neonatal blood sample					1
	Evaluation of differential gene expression in susceptible and resistant clinical isolates of Klebsiella pneumoniae by DNA microarray analysis					1
	Evaluation of Efflux-Mediated Resistance and Biofilm formation in Virulent Pseudomonas aeruginosa Associated with Healthcare Infections		1
	Evaluation of fortimicin antibiotic combinations against MDR Pseudomonas aeruginosa and resistome analysis of a whole genome sequenced pan-drug resistant isolate		1
	Evaluation of genes involved in the binding and invasion of Klebsiella pneumoniae including fimH-1, entB, iutA, rmpA and cnf-1 genes in patients with urinary tract infection							1
	Evaluation of genetic pattern and determination of oqxa gene expression levels among clinical isolates of klebsiella pneumoniae strains					1
	Evaluation of Incompatibility Group I1 (IncI1) Plasmid-Containing Salmonella enterica and Assessment of the Plasmids in Bacteriocin Production and Biofilm Development		1
	Evaluation of Klebsiella pneumoniae pathogenicity through holistic gene content analysis									1
	Evaluation of mechanisms of colistin resistance in Klebsiella pneumoniae strains isolated from patients with urinary tract infection in ICU					1
	Evaluation of mrkD, pgaC and wcaJ as biomarkers for rapid identification of K. pneumoniae biofilm infections from endotracheal aspirates and bronchoalveolar lavage									1
	Evaluation of phenotypic and genotypic methods for the identification and characterization of bacterial isolates recovered from catheter-associated urinary tract infections				1
	Evaluation of Quorum-Sensing, Antibiotics Resistance, and Biofilm Formation in Pathogenic Bacteria from the Hospital Environments					1
	Evaluation of the Ability to Form Biofilms in KPC-Producing and ESBL-Producing Klebsiella pneumoniae Isolated from Clinical Samples					1
	Evaluation of the contribution of shotgun metagenomics in the microbiological diagnosis of liver abscesses							1
	Evaluation of the impact of adaptation of Klebsiella pneumoniae clinical isolates to benzalkonium chloride on biofilm formation									1
	Evaluation of the rapid lateral flow assay (LFA) for detection of five major carbapenemase enzyme families in genotypically characterised bacterial isolates					1
	Evaluation of the therapeutic effect of a novel bacteriophage in the healing process of infected wounds with Klebsiella pneumoniae in mice	1
	Evaluation of the Virulence Gene Irp2 in Iraqi Patients of Urinary Tract Infections and Other Community-Acquired Illnesses									1
	Evaluation of Therapeutic Efficaey of Multi-drug Resistant Klebsiella pneumoniae in a Mouse Model by Inhalation of Nebulized Bacteriophage					1
	Evaluation of whole-genome sequencing protocols for detection of antimicrobial resistance, virulence factors and mobile genetic elements in antimicrobial-resistant bacteria					1
	Evaluation the antibacterial and antibiofilm effect of purified dextran from Lactococcus lactis ssp cremoris against some pathogenic bacteria		1
	Evidence for some antimicrobial properties of English churchyard lichens								1
	Evidence of hypervirulent carbapenem-resistant Klebsiella pneumoniae in cats with urinary affections and associated humans in Egypt									1
	Evolution and dissemination of the Klebsiella pneumoniae clonal group 258 throughout Israeli post-acute care hospitals, 2008-13					1
	Evolution and Epidemiology of Multidrug-Resistant Klebsiella pneumoniae in the United Kingdom and Ireland									1
	Evolution and epidemiology of pks+Klebsiella pneumoniae: Global and local insights									1
	Evolution of Antibiotic Resistance in Surrogates of Francisella tularensis (LVS and Francisella novicida): Effects on Biofilm Formation and Fitness		1
	Evolution of Beta-Lactamases in Urinary Klebsiella pneumoniae Isolates from Croatia; from Extended-Spectrum Beta-Lactamases to Carbapenemases and Colistin Resistance				1
	Evolution of ceftazidime-avibactam resistance driven by variation in bla KPC-2 to bla KPC-190 during treatment of ST11-K64 hypervirulent Klebsiella pneumoniae									1
	Evolution of colistin resistance in the klebsiella pneumoniae complex follows multiple evolutionary trajectories with variable effects on fitness and virulence characteristics									1
	Evolution of hypervirulence in carbapenem-resistant Klebsiella pneumoniae in China: A multicentre, molecular epidemiological analysis									1
	Evolution of Klebsiella pneumoniae with mucoid and non-mucoid type colonies within a single patient					1
	Evolution of Outbreak-Causing Carbapenem-Resistant Klebsiella pneumoniae ST258 at a Tertiary Care Hospital over 8 Years									1
	Evolution of Virulence, Fitness, and Carbapenem Resistance Transmission in ST23 Hypervirulent Klebsiella pneumoniae with the Capsular Polysaccharide Synthesis Gene wcaJ Inserted via Insertion Sequence Elements									1
	Exhaustive diagnosis of breast implants with capsular contracture: The microbiology laboratory as a major support								1
	Expanding Role of Type II Secretion in Bacterial Pathogenesis and Beyond					1
	Expansion and evolution of a virulent, extensively drug-resistant (polymyxin B-resistant), QnrS1-, CTX-M-2-, and KPC-2-producing Klebsiella pneumoniae ST11 international high-risk clone									1
	Expansion and transmission dynamics of high risk carbapenem-resistant Klebsiella pneumoniae subclones in China: An epidemiological, spatial, genomic analysis					1
	Expert opinion on the management of infections in the diabetic foot								1
	Exploration of Galectin Ligands Displayed on Gram-Negative Respiratory Bacterial Pathogens with Different Cell Surface Architectures					1
	Exploration of severe early childhood caries microbiota through a novel developed nutrient enriched microbiological medium, high through-put 16S rRNA sequencing and culturomics		1
	Exploring AMR and virulence in Klebsiella pneumoniae isolated from humans and pet animals: A complement of phenotype by WGS-derived profiles in a One Health study in Egypt				1
	Exploring broilers and native fowls of Andaman and Nicobar Islands as a source of β-lactamase-producing Enterobacteriaceae even with limited anthropogenic activities and docking-based identification of catalytic domains in novel β-lactamase variants	1
	Exploring clonality and virulence gene associations in bloodstream infections using whole-genome sequencing and clinical data									1
	Exploring Genetic and Phenotypic Factors Contributing to Urethral Catheter Biofilm Formation in Hospitalised Patients in Jordan					1
	Exploring Klebsiella pneumoniae in Healthy Poultry Reveals High Genetic Diversity, Good Biofilm-Forming Abilities and Higher Prevalence in Turkeys Than Broilers	1
	Exploring Plasmid-Mediated Quinolone Resistance Gene Diversity among Ciprofloxacin-Resistant Proteus Species in a Tertiary Care Hospital of Bangladesh					1
	Exploring resistomes and microbiomes in pilot-scale microalgae-bacteria wastewater treatment systems for use in low-resource settings	1
	Exploring the clinical outcomes and molecular characteristics of Acinetobacter baumannii bloodstream infections: a study of sequence types, capsular types, and drug resistance in China		1
	Exploring the complex interplay of polymyxin resistance mechanisms, lipid A variations, and virulence factors in Escherichia coli and Klebsiella pneumoniae									1
	Exploring the genetic basis of natural resistance to microcins	1
	Exploring the genome and phenotype of multi-drug resistant Klebsiella Pneumoniae Of clinical origin									1
	Exploring the resistome, virulome, and mobilome of multidrug-resistant Klebsiella pneumoniae isolates: deciphering the molecular basis of carbapenem resistance									1
	Exploring virulence characteristics of Klebsiella pneumoniae isolates recovered from a Greek hospital									1
	Exploring virulence factors, virulome, and multidrug resistance of Klebsiella pneumoniae strains isolated from patients with central Line-associated bloodstream infections									1
	Exposure to sub-inhibitory concentrations of the chemosensitizer 1-(1-naphthylmethyl)-piperazine creates membrane destabilization in multi-drug resistant Klebsiella pneumoniae	1
	Expression of MBL Genes and Biofilm Genes among Clinical Isolates of Pseudomonas aeruginosa		1
	Expression of MexAB-OprM efflux pump and OprD porin in carbapenemase producing Pseudomonas aeruginosa clinical isolates		1
	Expression, purification and functional validation of phage depolymerase from hypervirulent Klebsiella pneumoniae serotype K1	1
	Extended Spectrum β-lactamases and class C β-lactamases gene frequency in Pseudomonas aeruginosa isolated from various clinical specimens in Khartoum State, Sudan: A cross sectional study		1
	Extended-spectrum beta-lactamase-producing bacteria are not detected in supragingival plaque samples from human fecal carriers of ESBL-producing enterobacteriaceae		1
	Extended-spectrum beta-lactamase-producing Klebsiella pneumoniae isolated from an abattoir worker in Cameroon			1
	Extended-Spectrum Beta-Lactamase-Producing Klebsiella pneumoniae Isolated from Healthy and Sick Dogs in Portugal	1
	Extended-spectrum β-lactamase-producing enterobacteriaceae in children: Old foe, emerging threat			1
	Extended-Spectrum β-Lactamase-Producing Enterobacteriaceae: Update on Molecular Epidemiology and Treatment Options		1
	Extensive Expression of the Virulome Related to Antibiotic Genotyping in Nosocomial Strains of Klebsiella pneumoniae									1
	Extensively Drug-Resistant Hypervirulent Klebsiella pneumoniae From a Series of Neonatal Sepsis in a Tertiary Care Hospital, India									1
	Extensively Drug-Resistant Klebsiella pneumoniae Associated with Complicated Urinary Tract Infection in Northern India							1
	Extraintestinal Foodborne Pathogens			1
	Extremely High Mortality Rates in Patients with Carbapenem-resistant, Hypermucoviscous Klebsiella pneumoniae Blood Stream Infections					1
	Factors affecting prevalence of Shiga toxin-producing Escherichia coli in cattle		1
	Faecal (or intestinal) microbiota transplant: a tool for repairing the gut microbiome			1
	Familial spread of a virulent clone of Klebsiella pneumoniae causing primary liver abscess			1
	Fast identification of Escherichia coli in urinary tract infections using a virulence gene based PCR approach in a novel thermal cycler		1
	Fatal Stent-Associated Respiratory Tract Infection Caused by K64-ST11 KPC-2-Producing Carbapenem-Resistant Hypervirulent Klebsiella pneumoniae: A Rare Case Report							1
	FDA guidance on bacterial contamination risk control strategies to enhance the safety and availability of platelets: Advantages and limitations			1
	Fecal Carriage and Genetic Characterization of CTX-M-1/9/1-Producing Escherichia coli From Healthy Humans in Hangzhou, China		1
	Fecal carriage and molecular epidemiology of carbapenem-resistant Enterobacteriaceae from outpatient children in Shanghai					1
	Fecal carriage of serotype K1 Klebsiella pneumoniae ST23 strains closely related to liver abscess isolates in Koreans living in Korea					1
	Fecal Klebsiella pneumoniae Carriage Is Intermittent and of High Clonal Diversity									1
	Fecal Microbiota Transplantation for Recurrent <i>Clostridium difficile</i> Infection and Other Conditions in Children: A Joint Position Paper From the North American Society for Pediatric Gastroenterology, Hepatology, and Nutrition and the European Society for Pediatric Gastroenterology, Hepatology, and Nutrition		1
	Fecal microbiota transplantation from Helicobacter pylori carriers following bismuth quadruple therapy exacerbates alcohol-related liver disease in mice via LPS-induced activation of hepatic TLR4/NF-κB/NLRP3 signaling		1
	Fei-Yan-Qing-Hua decoction decreases hyperinflammation by inhibiting HMGB1/RAGE signaling and promotes bacterial phagocytosis in the treatment of sepsis					1
	Fighting the Dual Threat: Hypervirulent Klebsiella pneumoniae and Carbapenem Resistance in Diabetics							1
	Fimbriae-C Salmonella typhi primers as clinical detection of typhoid disease by PCR methods		1
	FimK regulation on the expression of type 1 fimbriae in Klebsiella pneumoniae CG43S3									1
	Fingolimod Inhibits Exopolysaccharide Production and Regulates Relevant Genes to Eliminate the Biofilm of K. pneumoniae		1
	First Belgian Report of Ertapenem Resistance in an ST11 Klebsiella Pneumoniae Strain Isolated from a Dog Carrying blaSCO-1 and blaDHA-1 Combined with Permeability Defects	1
	First case report of non-human primates (Alouatta clamitans) with the hypervirulent Klebsiella pneumoniae serotype K1 strain ST 23: A possible emerging wildlife pathogen	1
	First Data on WGS-Based Typing and Antimicrobial Resistance of Human Salmonella Enteritidis Isolates in Greece		1
	First description of antimicrobial resistance in carbapenem-susceptible Klebsiella pneumoniae after imipenem treatment, driven by outer membrane remodeling	1
	First Description of Ceftazidime/Avibactam Resistance in a ST13 KPC-70-Producing Klebsiella pneumoniae Strain from Portugal									1
	First Description of Colistin and Tigecycline-Resistant Acinetobacter baumannii Producing KPC-3 Carbapenemase in Portugal		1
	First detection of a plasmid-encoded New-Delhi metallo-beta-lactamase-1 (NDM-1) producing Acinetobacter baumannii using whole genome sequencing, isolated in a clinical setting in Benin		1
	First Emergence of NDM-5 and OqxAB Efflux Pumps Among Multidrug-Resistant Klebsiella pneumoniae Isolated from Pediatric Patients in Assiut, Egypt					1
	First Italian report of a liver abscess and metastatic endogenous endophthalmitis caused by ST-23 hypervirulent Klebsiella pneumoniae in an immunocompetent individual					1
	First Outbreak of NDM-1-Producing Klebsiella pneumoniae ST11 in a Portuguese Hospital Centre during the COVID-19 Pandemic					1
	First report of a blaVIM-1 metallo-β-lactamase-possessing Klebsiella michiganensis					1
	First report of an extensively drug-resistant ST23 klebsiella pneumoniae of capsular serotype K1 co-producing CTX-M-15, OXA-48 and ArmA in Spain				1
	First Report of blaCTX–M–167, blaSHV–1, and blaTEM–1B Carrying Klebsiella pneumonia Showing High-Level Resistance to Carbapenems					1
	First report of coexistence of blaKPC-2 and blaNDM-1 in carbapenem-resistant clinical isolates of Klebsiella aerogenes in Brazil		1
	First report of invasive liver abscess syndrome with endophthalmitis caused by a K2 serotype ST2398 hypervirulent Klebsiella pneumoniae in Germany, 2016									1
	First report of Klebsiella pneumoniae co-producing OXA-181, CTX-M-55, and MCR-8 isolated from the patient with bacteremia									1
	First Report of Molecular Characterization of Extended Spectrum Beta-Lactamase-Producing Acinetobacter baumannii among Debilitated Patients in Tertiary Care Hospital, Ebonyi State, Nigeria		1
	First report of two rapid-onset fatal infections caused by a newly emerging hypervirulent K. Pneumonia ST86 strain of serotype K2 in China									1
	First Report of Virulence Factors in Carbapenem-resistant Klebsiella pneumoniae from Maharashtra, India									1
	First two cases of severe multifocal infections caused by Klebsiella pneumoniae in Switzerland: characterization of an atypical non-K1/K2-serotype strain causing liver abscess and endocarditis									1
	Fluorescence In Situ Hybridization and Polymerase Chain Reaction to Detect Infections in Patients With Left Ventricular Assist Devices		1
	Fluoroquinolone resistance among fecal extended spectrum βeta lactamases positive Enterobacterales isolates from children in Dar es Salaam, Tanzania					1
	Fluoroquinolone resistance determinants in carbapenem-resistant Escherichia coli isolated from urine clinical samples in Thailand		1
	FNR-Dependent RmpA and RmpA2 Regulation of Capsule Polysaccharide Biosynthesis in Klebsiella pneumoniae	1
	Foodborne Klebsiella pneumoniae: Virulence Potential, Antibiotic Resistance, and Risks to Food Safety	1
	Forensic genomics of a novel klebsiella quasipneumoniae type from a neonatal intensive care unit in China reveals patterns of colonization, evolution and epidemiology		1
	Formation ability and drug resistance mechanism of Klebsiella pneumoniae biofilm and capsule for multidrug-resistant							1
	Formulation and microbiological ancillary studies of gemifloxacin proniosomes for exploiting its role against LPS acute pneumonia model		1
	Fosfomycin resistance of hypervirulence carbapenem-resistant Klebsiella pneumoniae							1
	Frequency of bacterial strains associated with genitourinary tract infection in a group of infertile Egyptian men					1
	Frequency of icaa and icad determinants and biofilm formation among coagulase-negative staphylococci associated with nasal carriage in neonatal intensive care units		1
	Frequency of iron uptake proteins related genes among Klebsiella pneumoniae isolates									1
	Frequency of Pathogenic Genes fimH، irp2، rmpA، allS and wcaG of Klebsiella pneumoniae Isolates by Multiplex-PCR Method							1
	Frequency of virulence factors in high biofilm formation blaKPC-2 producing Klebsiella pneumoniae strains from hospitals									1
	From farm to fork: Persistence of clinically relevant multidrug-resistant and copper-Tolerant klebsiella pneumoniae long after colistin withdrawal in poultry production	1
	From Theory to Practice: Translating Whole-Genome Sequencing (WGS) into the Clinic								1
	From Turkey: First Report of KPC-3-and CTX-M-27-Producing Multidrug-Resistant Klebsiella pneumoniae ST147 Clone Carrying OmpK36 and Ompk37 Porin Mutations							1
	Frontline Science: HMGB1 induces neutrophil dysfunction in experimental sepsis and in patients who survive septic shock								1
	Fumarate and nitrate reduction regulator (FNR) modulates hypermucoviscosity and virulence in hypervirulent Klebsiella pneumoniae through anaerobic adaptation	1
	Funciones de las células T reguladoras en el control inflamatorio e integridad de la barrera intestina en la cirrosis								1
	Functional characterization of group Ⅱ interferon, IFNf in the acipenseriform fish, Chinese sturgeon (Acipenser sinensis)		1
	Functional characterization of quorum sensing LuxR-type transcriptional regulator, EasR in Enterobacter asburiae strain L1		1
	Functional diversification of dietary plant small molecules by the gut microbiome								1
	Fur regulation of the capsular polysaccharide biosynthesis and iron-acquisition systems in Klebsiella pneumoniae CG43	1
	Fur-dependent MrkHI regulation of type 3 fimbriae in Klebsiella pneumoniae CG43									1
	Fusion plasmid enhanced the endemic extensively drug resistant Klebsiella pneumoniae clone ST147 harbored blaOXA-48 to acquire the hypervirulence and cause fatal infection									1
	Future Directions for Ruminant Diagnostics								1
	Futuristic Non-antibiotic Therapies to Combat Antibiotic Resistance: A Review			1
	Galectin-9 recognizes and exhibits antimicrobial activity toward microbes expressing blood group-like antigens								1
	Gastrointestinal carriage of Klebsiella pneumoniae in a general adult population: a cross-sectional study of risk factors and bacterial genomic diversity									1
	GAUGE-Annotated Microbial Transcriptomic Data Facilitate Parallel Mining and High-Throughput Reanalysis to Form Data-Driven Hypotheses		1
	GBS-SBG - GBS Serotyping by Genome Sequencing								1
	gcPathogen: a comprehensive genomic resource of human pathogens for public health								1
	Gene Expression of kfu gene of Klebsiella Pneumonia Isolated from Clinical and Environmental Samples									1
	Genes Contributed on Biofilm Forming Bacteria Incriminated in Various Disease Conditions in Cattle	1
	Genetic Analysis of mcr-1-Carrying Plasmids From Gram-Negative Bacteria in a Dutch Tertiary Care Hospital: Evidence for Intrapatient and Interspecies Transmission Events					1
	Genetic and Microbial Analysis of Invasiveness for Escherichia coli Strains Associated With Inflammatory Bowel Disease		1
	Genetic and Phenotypic Characterization of Multidrug-Resistant Klebsiella pneumoniae from Liver Abscess									1
	Genetic Background and Antibiotic Resistance Profiles of K. pneumoniae NDM-1 Strains Isolated from UTI, ABU, and the GI Tract, from One Hospital in Poland, in Relation to Strains Nationally and Worldwide					1
	Genetic Characterisation of Colistin Resistant Klebsiella pneumoniae Clinical Isolates From North India									1
	Genetic Characteristics and Microbiological Profile of Hypermucoviscous Multidrug-Resistant Klebsiella variicola Coproducing IMP-4 and NDM-1 Carbapenemases		1
	Genetic characteristics of carbapenem-resistant Klebsiella pneumoniae in lower respiratory tract samples from Panyu, Guangzhou, 2022-2023							1
	Genetic characteristics of clinical carbapenem-resistant Klebsiella pneumoniae: epidemic ST11 KPC-2-producing strains and non-negligible NDM-5-producing strains with diverse STs							1
	Genetic characterization and passage instability of a novel hybrid virulence plasmid in a ST23 hypervirulent Klebsiella pneumoniae					1
	Genetic characterization of an MDR/virulence genomic element carrying two T6SS gene clusters in a clinical Klebsiella pneumoniae isolate of swine origin	1
	Genetic Characterization of an ST5571 Hypervirulent Klebsiella pneumoniae Strain Co-Producing NDM-1, MCR-1, and OXA-10 Causing Bacteremia									1
	Genetic Characterization of Carbapenem-Resistant Klebsiella spp. from Municipal and Slaughterhouse Wastewater	1
	Genetic determinants of capsular serotype K1 of Klebsiella pneumoniae causing primary pyogenic liver abscess							1
	Genetic determinants of silver nanoparticle resistance and the impact of gamma irradiation on nanoparticle stability								1
	Genetic diversity and evolution of the virulence plasmids encoding aerobactin and salmochelin in Klebsiella pneumoniae									1
	Genetic Diversity and Pathogenic Features in Klebsiella pneumoniae Isolates from Patients with Pyogenic Liver Abscess and Pneumonia									1
	Genetic diversity of mastitis-associated Klebsiella pneumoniae in dairy cows	1
	Genetic Diversity of Polymyxin-Resistance Mechanisms in Clinical Isolates of Carbapenem-Resistant Klebsiella pneumoniae: a Multicenter Study in China					1
	Genetic Diversity, Antimicrobial Resistance Pattern, and Biofilm Formation in Klebsiella pneumoniae Isolated from Patients with Coronavirus Disease 2019 (COVID-19) and Ventilator-Associated Pneumonia					1
	Genetic diversity, drug resistance, and biofilm formation in Klebsiella pneumoniae associated with nosocomial infection in Pelotas, RS, Brazil									1
	Genetic environment of the KPC gene in Acinetobacter baumannii ST2 clone from Puerto Rico and genomic insights into its drug resistance		1
	Genetic fingerprinting and profile analysis of virulence genes in XDR clinical isolates of Klebsiella Pneumoniae									1
	Genetic Manipulation of Klebsiella pneumoniae								1
	Genetic relatedness, antibiotic resistance, and virulence of Klebsiella pneumoniae isolated from health care and food sources in Wuhan, China	1
	Genetic structure and distribution of the colibactin genomic island among members of the family Enterobacteriaceae					1
	Genetic survey of enteroaggregative e.Coli in diarrheic children under 5 years in Thi-Qar Governorate		1
	Genetic variation in individuals from a population of the minimalist bacteriophage Merri-merri-uth nyilam marra-natj driving evolution of the virus								1
	Genetic, virulence, and antimicrobial resistance characteristics associated with distinct morphotypes in ST11 carbapenem-resistant Klebsiella pneumoniae									1
	Genetically similar isolates of Klebsiella pneumoniae serotype K1 causing liver abscesses in three continents					1
	Genetics of Antibiotic Synergy in Mycobacterium tuberculosis		1
	Geno- and Phenotypic Characteristics of a Klebsiella pneumoniae ST20 Isolate with Unusual Colony Morphology					1
	Genome analyses of colistin-resistant high-risk blaNDM-5 producing Klebsiella pneumoniae ST147 and Pseudomonas aeruginosa ST235 and ST357 in clinical settings					1
	Genome analysis of an OXA-48-producing carbapenem- and colistin-resistant Klebsiella pneumoniae sequence type 11 clone isolated from an inpatient									1
	Genome assembly of Klebsiella michiganensis based on metagenomic next-generation sequencing reveals its genomic characteristics in population genetics and molecular epidemiology		1
	Genome Characteristic of NDM-5-Producing Klebsiella Quasipneumoniae and Klebsiella Pneumoniae in China					1
	Genome Characterization of Carbapenem-Resistant Hypervirulent Klebsiella pneumoniae Strains, Carrying Hybrid Resistance-Virulence IncHI1B/FIB Plasmids, Isolated from an Egyptian Pediatric ICU									1
	Genome characterization, pathogenicity, and evaluation of therapeutics of Klebsiella aerogenes in Bombyx larvae infection model	1
	Genome drafting of nosocomial infection CRE Klebsiella pneumoniae confirming resistance to colistin and eravacycline, carrying bla NDM-1, mcr-1, and bla KPC-2, in neonatology from November to December 2023									1
	Genome dynamics of Escherichia coli during antibiotic treatment: Transfer, loss, and persistence of genetic elements in situ of the infant gut		1
	Genome dynamics of high-risk resistant and hypervirulent Klebsiella pneumoniae clones in Dhaka, Bangladesh									1
	Genome In Silico and In Vitro Analysis of the Probiotic Properties of a Bacterial Endophyte, Bacillus Paranthracis Strain MHSD3		1
	Genome mining of Lactiplantibacillus plantarum PA21: insights into its antimicrobial potential		1
	Genome mining reveals the prevalence and extensive diversity of toxin–antitoxin systems in Staphylococcus aureus		1
	Genome sequence and genomic analysis of liver abscess caused by hypervirulent Klebsiella pneumoniae									1
	Genome sequence of a sequence type 1 NDM-5-producing carbapenem-resistant Klebsiella pneumoniae in China									1
	Genome sequence of a virulent and hypermucoviscous-like Klebsiella michiganensis clinical isolate		1
	Genome sequence of the hypervirulent ST65 Klebsiella pneumoniae isolate carrying mcr-8 from China									1
	Genome sequencing and comparative analysis of an NDM-1-producing Klebsiella pneumoniae ST15 isolated from a refugee patient									1
	Genome sequencing and comparative analysis of Klebsiella pneumoniae NTUH-K2044, a strain causing liver abscess and meningitis					1
	Genome sequencing and comparative analysis of three hypermucoviscous Klebsiella pneumoniae strains isolated in Russia									1
	Genome sequencing and comparative genome analysis of 6 hypervirulent Klebsiella pneumoniae strains isolated in China									1
	Genome Sequencing and Comparative Genomic Analysis of Multidrug-Resistant Klebsiella pneumoniae in a Neurological Intensive Care Unit									1
	Genome sequencing and functional characterization of the non-pathogenic Klebsiella pneumoniae KpGe bacteria	1
	Genome sequencing and genomic characterization of a tigecycline-resistant Klebsiella pneumoniae strain isolated from the bile samples of a cholangiocarcinoma patient					1
	Genome Sequencing Identifies Previously Unrecognized Klebsiella pneumoniae Outbreaks in Neonatal Intensive Care Units in the Philippines					1
	Genome sequencing of an XDR Klebsiella pneumoniae ST101 strain isolated from a Brazilian Amazon river	1
	Genome Sequencing of Extended-Spectrum β-Lactamase (ESBL)-Producing Klebsiella pneumoniae Isolated from Pigs and Abattoir Workers in Cameroon	1
	Genome sequencing unveils blaKPC-2-harboring plasmids as drivers of enhanced resistance and virulence in nosocomial Klebsiella pneumoniae									1
	Genome-Based Analysis of a Sequence Type 1049 Hypervirulent Klebsiella pneumoniae Causing Bacteremic Neck Abscess									1
	Genome-based analysis of Carbapenemase-producing Klebsiella pneumoniae isolates from German hospital patients, 2008-2014									1
	Genome-based analysis of klebsiella spp. Isolates from animals and food products in germany, 2013–2017	1
	Genome-based characterization of conjugative IncHI1B plasmid carrying carbapenemase genes blaVIM-1, blaIMP-23, and truncated blaOXA-256in Klebsiella pneumoniae NTU107224					1
	Genome-Based Retrospective Analysis of a Providencia stuartii Outbreak in Rome, Italy: Broad Spectrum IncC Plasmids Spread the NDM Carbapenemase within the Hospital		1
	Genome-guided purification and characterization of polymyxin A1 from Paenibacillus thiaminolyticus SY20: A rarely explored member of polymyxins		1
	Genome-wide association study of Klebsiella pneumoniae identifies variations linked to carbapenems resistance					1
	Genome-wide identification of genes regulated by RcsA, RcsB, and RcsAB phosphorelay regulators in Klebsiella pneumoniae NTUH-K2044	1
	Genomic analysis and antibiotic resistance of a multidrug-resistant bacterium isolated from pharmaceutical wastewater treatment plant sludge	1
	Genomic analysis and antimicrobial activity of β-lactam/β-lactamase inhibitors and other agents against KPC-producing Klebsiella pneumoniae clinical isolates from Brazilian hospitals									1
	Genomic Analysis and Molecular Characteristics in Carbapenem-Resistant Klebsiella pneumoniae Strains									1
	Genomic analysis and therapeutic efficacy evaluation of bacteriophage PK2420 for pneumonia caused by hypervirulent Klebsiella pneumoniae (K20 serotype)					1
	Genomic Analysis and Virulence Assessment of Hypervirulent Klebsiella pneumoniae K16-ST660 in Severe Cervical Necrotizing Fasciitis									1
	Genomic analysis of 40 prophages located in the genomes of 16 carbapenemase-producing clinical strains of Klebsiella pneumoniae					1
	Genomic Analysis of a mcr-9.1-Harbouring IncHI2-ST1 Plasmid from Enterobacter ludwigii Isolated in Fish Farming	1
	Genomic analysis of a pan-resistant Klebsiella pneumoniae sequence type 11 identified in Japan in 2016					1
	Genomic analysis of carbapenemase-encoding plasmids and antibiotic resistance in carbapenem-resistant Klebsiella pneumoniae isolates from Vietnam, 2021					1
	Genomic Analysis of Carbapenem-Resistant Hypervirulent Klebsiella pneumoniae in a Chinese Tertiary Hospital					1
	Genomic analysis of carbapenem-resistant Klebsiella pneumoniae blood isolates from nationwide surveillance in South Korea					1
	Genomic analysis of colistin and carbapenem resistant Klebsiella pneumoniae GC29					1
	Genomic analysis of diversity, population structure, virulence, and antimicrobial resistance in Klebsiella pneumoniae, an urgent threat to public health									1
	Genomic analysis of extensively drug resistant (XDR) Klebsiella pneumoniae high-risk clone ST14 co-harboring blaNDM and blaOXA-48 recovered from Saudi Arabia					1
	Genomic Analysis of Group B Streptococcus Carriage Isolates From Botswana Reveals Distinct Local Epidemiology and Identifies Novel Strains		1
	Genomic analysis of Klebsiella pneumoniae high-risk clone ST11 co-harbouring MCR-1.27 and KPC-2 recovered at a paediatric oncologic hospital in the Brazilian Amazon region					1
	Genomic Analysis of Klebsiella pneumoniae ST258 Strain Coproducing KPC-2 and CTX-M-14 Isolated from Poultry in the Brazilian Amazon Region	1
	GENOMIC ANALYSIS OF KLEBSIELLA PNEUMONIAE STRAINS VIRULENCE AND ANTIBIOTIC RESISTANCE							1
	Genomic Analysis of KPC-2-Producing Klebsiella pneumoniae ST11 Isolates at the Respiratory Department of a Tertiary Care Hospital in Beijing, China									1
	Genomic analysis of multidrug-resistant Escherichia coli isolated from dairy cows in Shihezi city, Xinjiang, China		1
	Genomic Analysis of Multidrug-Resistant Hypervirulent (Hypermucoviscous) Klebsiella pneumoniae Strain Lacking the Hypermucoviscous Regulators (rmpA/rmpA2)									1
	Genomic analysis of the emerging carbapenem-resistant Klebsiella pneumoniae sequence type 11 harbouring Klebsiella pneumoniae carbapenemase (KPC) in Oman					1
	Genomic analysis of the first KPC-producing Klebsiella pneumoniae isolated from a patient in Riyadh: A new public health concern in Saudi Arabia									1
	Genomic analysis of the international high-risk clonal lineage Klebsiella pneumoniae sequence type 395									1
	Genomic analysis of virulent, multidrug resistant Klebsiella pneumoniae and Klebsiella oxytoca from bloodstream infections, South Africa									1
	Genomic and antigenic diversity of colonizing Klebsiella pneumoniae isolates mirrors that of invasive isolates in Blantyre, Malawi									1
	Genomic and clinical characterisation of multidrug-resistant carbapenemase-producing ST231 and ST16 Klebsiella pneumoniae isolates colonising patients at Siriraj hospital, Bangkok, Thailand from 2015 to 2017									1
	Genomic and functional analysis of rmp locus variants in Klebsiella pneumoniae	1
	Genomic and functional characterization of carbapenem-resistant Klebsiella pneumoniae from hospital wastewater	1
	Genomic and immunocyte characterisation of bloodstream infection caused by Klebsiella pneumoniae									1
	Genomic and in-vitro characteristics of a novel strain Lacticaseibacillus chiayiensis AACE3 isolated from fermented blueberry	1
	Genomic and molecular characterization of a ceftazidime-avibactam resistant Klebsiella pneumoniae strain isolated from a Chinese tertiary hospital									1
	Genomic and phenotypic analyses of multidrug-resistant Acinetobacter baumannii NCCP 16007 isolated from a patient with a urinary tract infection		1
	Genomic and Phenotypic Analysis of Persistent Carbapenem-Resistant Klebsiella pneumoniae Isolates from a 5-Year Hospitalized Patient									1
	Genomic and phenotypic characterization of ST2012 clinical Klebsiella quasipneumoniae subsp. similipneumoniae harboring blaNDM-1 in China		1
	Genomic and Phenotypic Diversity of Carbapenemase-Producing Enterobacteriaceae Isolates from Bacteremia in China: A Multicenter Epidemiological, Microbiological, and Genetic Study		1
	Genomic and Phenotypic Evaluation of Potential Probiotic Pediococcus Strains with Hypocholesterolemic Effect Isolated from Traditional Fermented Food	1
	Genomic and phenotypic insights into antibiotic resistance and virulence of Klebsiella pneumoniae from the environment in Southern Taiwan	1
	Genomic and phenotypic insights into ST164 blaNDM-1-positive Acinetobacter baumannii from intestinal colonization in China		1
	Genomic and phylogenetic analysis of a multidrug-resistant mcr-1-carrying Klebsiella pneumoniae recovered from a urinary tract infection in China				1
	Genomic and phylogenetic analysis of hypervirulent Klebsiella pneumoniae ST23 in Ireland		1
	Genomic and proteomic characterization of four novel Schitoviridae family phages targeting uropathogenic Escherichia coli strain		1
	Genomic appraisal of Klebsiella PGPB isolated from soil to enhance the growth of barley					1
	Genomic characterisation of extended-spectrum β-lactamase-producing multidrug-resistant Escherichia coli in Rabat, Morocco		1
	Genomic Characteristics and Phylogenetic Analyses of a Multiple Drug-Resistant Klebsiella pneumoniae Harboring Plasmid-Mediated MCR-1 Isolated from Tai’an City, China					1
	Genomic characteristics and phylogenetic analyses of colonization and infection with carbapenem-resistant Klebsiella pneumoniae in multicenter intensive care units: a cohort study		1
	Genomic Characteristics of a Carbapenem-Resistant Klebsiella pneumoniae Co-Carrying blaNDM-5 and blaKPC-2 Capsular Type KL25 Recovered from a County Level Hospital in China				1
	Genomic characteristics of antimicrobial resistance and virulence factors of carbapenem-resistant Stutzerimonas nitrititolerans isolated from the clinical specimen		1
	Genomic characteristics of carbapenem-resistant Klebsiella pneumoniae from different specimen sources based on PATRIC public database					1
	Genomic characterization and comparative analysis of antibiotic resistance and virulence in Bangladeshi and global Klebsiella pneumoniae ST48 strains									1
	Genomic characterization and distribution of XDR Klebsiella pneumoniae ST15 carrying blaOXA-181 on ColKP3 plasmid from an ICH patient in eastern India: A global comparative analysis				1
	Genomic Characterization of 16S rRNA Methyltransferase-Producing Enterobacterales Reveals the Emergence of Klebsiella pneumoniae ST6260 Harboring rmtF, rmtB, blaNDM-5, blaOXA-232 and blaSFO-1 Genes in a Cancer Hospital in Bulgaria					1
	Genomic characterization of a multidrug-resistant Citrobacter portucalensis isolate co-harboring blaKPC–2 and blaNDM–1 on distinct plasmids		1
	Genomic characterization of an emerging Enterobacteriaceae species: The first case of co-infection with a typical pathogen in a human patient					1
	Genomic characterization of an ESBL-producing Klebsiella pneumoniae ST37 recovered from a hospitalized patient in Armenia									1
	Genomic characterization of BKC-1–producing Klebsiella pneumoniae strain belonging to high-risk clone sequence type 11 isolated from a river in Brazil	1
	Genomic characterization of carbapenem and colistin-resistant Klebsiella pneumoniae isolates from humans and dogs									1
	Genomic Characterization of Carbapenemase-Producing Enterobacter hormaechei, Serratia marcescens, Citrobacter freundii, Providencia stuartii, and Morganella morganii Clinical Isolates from Bulgaria		1
	Genomic Characterization of Carbapenemase-Producing Enterobacteriaceae from Clinical and Epidemiological Human Samples		1
	Genomic characterization of colistin-resistant Klebsiella pneumoniae isolated from intensive care unit patients in Egypt									1
	Genomic characterization of ESBL/AmpC-producing and high-risk clonal lineages of Escherichia coli and Klebsiella pneumoniae in imported dogs with shelter and stray background	1
	Genomic characterization of Klebsiella pneumoniae carbapenemase-producing Klebsiella pneumoniae (KPC-Kp) strains circulating in three university hospitals in Northern Italy over three years									1
	Genomic Characterization of KPC-31 and OXA-181 Klebsiella pneumoniae Resistant to New Generation of β-Lactam/β-Lactamase Inhibitor Combinations					1
	Genomic characterization of lytic bacteriophages A¥L and A¥M infecting ESBL K. pneumoniae and its therapeutic potential on biofilm dispersal and in-vivo bacterial clearance								1
	Genomic Characterization of Multidrug-Resistant and ESBL-Producing Klebsiella pneumoniae Isolated from Healthy Rabbits Intended for Human Consumption	1
	Genomic characterization of multidrug-resistant carbapenemase-producing enterobacter cloacae ecl189, co-producing kpc-2, ndm-1, tem-1, tem-95, and shv-66		1
	Genomic characterization of multidrug-resistant ESBL-producing Klebsiella pneumoniae isolated from a Ghanaian teaching hospital					1
	Genomic Characterization of Multidrug-Resistant Extended Spectrum β-Lactamase-Producing Klebsiella pneumoniae from Clinical Samples of a Tertiary Hospital in South Kivu Province, Eastern Democratic Republic of Congo									1
	GENOMIC CHARACTERIZATION OF MULTIDRUG-RESISTANT EXTENDED-SPECTRUM β-LACTAMASE–PRODUCING ESCHERICHIA COLI AND KLEBSIELLA PNEUMONIAE FROM CHIMPANZEES (PAN TROGLODYTES) FROM WILD AND SANCTUARY LOCATIONS IN UGANDA	1
	Genomic Characterization of Multidrug-Resistant Pathogenic Enteric Bacteria from Healthy Children in Osun State, Nigeria					1
	Genomic characterization of plasmids harboring blaNDM-1, blaNDM-5, and blaNDM-7 carbapenemase alleles in clinical Klebsiella pneumoniae in Pakistan					1
	Genomic characterization of ST11-KL25 hypervirulent KPC-2-producing multidrug-resistant Klebsiella pneumoniae from China					1
	Genomic characterization of tigecycline-resistant Escherichia coli and Klebsiella pneumoniae isolates from hospital sewage	1
	Genomic characterization of XDR Klebsiella pneumoniae ST147 co-resistant to carbapenem and colistin – The first report in India					1
	Genomic dataset of multidrug-resistant Klebsiella quasipneumoniae from Indonesia		1
	Genomic dissection of Klebsiella pneumoniae infections in hospital patients reveals insights into an opportunistic pathogen					1
	Genomic diversity and antimicrobial resistance in clinical Klebsiella pneumoniae isolates from tertiary hospitals in Southern Ghana					1
	Genomic diversity and antimicrobial resistance of Prevotella species isolated from chronic lung disease airways		1
	Genomic Diversity and Coexistence of Multidrug-Resistance Mechanisms of Klebsiella pneumoniae in Poultry Farms	1
	Genomic Diversity and Virulence Potential of ESBL- and AmpC-β-Lactamase-Producing Escherichia coli Strains From Healthy Food Animals Across Europe		1
	Genomic epidemiology and anti-biofilm mechanisms of Lactobacillus in ST11 carbapenem-resistant Klebsiella pneumoniae in China					1
	Genomic epidemiology and antimicrobial resistance of Morganella clinical isolates between 2016 and 2023		1
	Genomic Epidemiology and Antimicrobial Susceptibility Profile of Enterotoxigenic Escherichia coli From Outpatients With Diarrhea in Shenzhen, China, 2015–2020		1
	Genomic Epidemiology and Characterization of Carbapenem-Resistant Klebsiella pneumoniae in ICU Inpatients in Henan Province, China: a Multicenter Cross-Sectional Study					1
	Genomic epidemiology and temperature dependency of hypermucoviscous Klebsiella pneumoniae in Japan									1
	Genomic epidemiology of antimicrobial resistance determinants in Chinese swine farm Escherichia coli isolates		1
	Genomic Epidemiology of Carbapenem-Resistant Klebsiella in Qatar: Emergence and Dissemination of Hypervirulent Klebsiella pneumoniae Sequence Type 383 Strains									1
	Genomic Epidemiology of ESBL- and Carbapenemase-Producing Enterobacterales in a Spanish Hospital: Exploring the Clinical-Environmental Interface									1
	Genomic epidemiology of hypervirulent carbapenem-resistant Klebsiella pneumoniae at Jinshan local hospital, Shanghai, during 2014–2018									1
	Genomic evolution and dissemination of non-conjugative virulence plasmid of ST65 carbapenem-resistant and hypervirulent Klebsiella pneumoniae strains in a Chinese hospital									1
	Genomic evolution and local epidemiology of Klebsiella pneumoniae from a major hospital in Beijing, China, over a 15 year period: dissemination of known and novel high-risk clones									1
	Genomic Evolution of ST11 Carbapenem-Resistant Klebsiella pneumoniae from 2011 to 2020 Based on Data from the Pathosystems Resource Integration Center									1
	Genomic evolution of the globally disseminated multidrug-resistant Klebsiella pneumoniae clonal group 147									1
	Genomic Features and Virulence Characteristics of a Community-Acquired Bloodstream Infection-Causing Hypervirulent Klebsiella pneumoniae ST86 Strain Harboring KPC-2-Encoding IncX6 Plasmid							1
	Genomic features of a clinical ESBL-producing and colistin-resistant hypermucoviscous K. quasipneumoniae subsp. similipneumoniae from Brazil		1
	Genomic features of resistant Klebsiella pneumonia, isolated from the bloodstream and cerebrospinal fluid of pediatric hospital patients					1
	Genomic heterogeneity in Klebsiella pneumoniae strains is associated with primary pyogenic liver abscess and metastatic infection					1
	Genomic insight into the high-risk hypervirulent multidrug resistant enteroaggregative-hemorrhagic Escherichia coli ST648/*a194 (serotype O8:H4) isolated from a 3-year-old patient with bloodstream infection in Uganda, sub-Saharan Africa		1
	Genomic insight of extremely drug-resistant Klebsiella pneumoniae ST5378 from a paediatric bloodstream infection									1
	Genomic insights and antimicrobial resistance profiles of CRKP and non-CRKP isolates in a Beijing geriatric medical center: emphasizing the blaKPC-2 carrying high-risk clones and their spread		1
	Genomic insights into a colonization-infection progression by a carbapenemase-producing Klebsiella quasipneumoniae K1 serotype		1
	Genomic insights into antimicrobial resistance and virulence of E. coli in central Ethiopia: a one health approach		1
	Genomic insights into blaAFM-positive carbapenem-resistant Pseudomonas aeruginosa in China		1
	Genomic insights into blaNDM-carrying carbapenem-resistant Klebsiella pneumoniae clinical isolates from a university hospital in Thailand				1
	Genomic insights into ESBL-producing Escherichia coli isolated from non-human primates in the Peruvian Amazon		1
	Genomic insights into in-ICU emergence of last-resort antimicrobial resistance in a rare, carbapenem resistant, ST16 Klebsiella pneumoniae strain from Jodhpur, India									1
	Genomic Insights Into Molecular Characteristics and Phylogenetic Linkage Between the Cases of Carbapenem-Resistant Klebsiella pneumoniae From a Non-tertiary Hospital in China: A Cohort Study									1
	Genomic insights into multidrug-resistant and hypervirulent Klebsiella pneumoniae co-harboring metal resistance genes in aquatic environments	1
	Genomic insights into nitrofurantoin resistance mechanisms and epidemiology in clinical Enterobacteriaceae		1
	Genomic Insights into Pluralibacter gergoviae Sheds Light on Emergence of a Multidrug-Resistant Species Circulating between Clinical and Environmental Settings		1
	Genomic insights into prevalence of virulence and multi drug resistance genes in milk borne Klebsiella pnuemoniae: Face of emerging resistance to last resort antibiotics	1
	Genomic insights into resistome, virulome, and mobilome as organic contaminants of ESKAPE pathogens and E. coli recovered from milk, farm workers, and environmental settings in Hainan, China	1
	Genomic insights into the diversity, virulence and resistance of Klebsiella pneumoniae extensively drug resistant clinical isolates					1
	Genomic insights into the evolution and mechanisms of carbapenem-resistant hypervirulent Klebsiella pneumoniae co-harboring blaKPC and blaNDM: implications for public health threat mitigation									1
	Genomic insights into the evolution, pathogenicity, and extensively drug-resistance of emerging pathogens Kluyvera and Phytobacter		1
	Genomic insights into the potency and functional roles of Lactobacillus species in term and preterm births		1
	Genomic Insights into Two Colistin-Resistant Klebsiella pneumoniae Strains Isolated from the Stool of Preterm Neonate During the First Week of Life					1
	Genomic insights into virulence factors affecting tissue-invasive Klebsiella pneumoniae infection		1
	Genomic insights of beta-lactamase producing Klebsiella quasipneumoniae subsp. similipneumoniae belonging to sequence type 1699 from retail market fish, India		1
	Genomic insights unveil the plasmid transfer mechanism and epidemiology of hypervirulent Klebsiella pneumoniae in Vietnam					1
	Genomic investigation of a suspected Klebsiella pneumoniae outbreak in a neonatal care unit in sub-Saharan Africa					1
	Genomic Investigation of Carbapenem-Resistant Klebsiella pneumonia Colonization in an Intensive Care Unit in South Africa									1
	Genomic investigation unveils colistin resistance mechanism in carbapenem-resistant Acinetobacter baumannii clinical isolates		1
	Genomic landscape of blaGES-5- and blaGES-24-harboring Gram-negative bacteria from hospital wastewater: emergence of class 3 integron-associated blaGES-24 genes	1
	Genomic Modification of TonB and Emergence of Small-Colony Phenotype in VIM- and NDM-Producing Escherichia coli following Cefiderocol Exposure In Vitro		1
	Genomic Profile of a Multidrug-Resistant Klebsiella pneumoniae Strain Isolated from a Urine Specimen									1
	Genomic profiling of escherichia coli isolates from bacteraemia patients: A 3-year cohort study of isolates collected at a sydney teaching hospital		1
	Genomic Study of Chromosomally and Plasmid-Mediated Multidrug Resistance and Virulence Determinants in Klebsiella Pneumoniae Isolates Obtained from a Tertiary Hospital in Al-Kharj, KSA									1
	Genomic Study of High-Risk Clones of Enterobacter hormaechei Collected from Tertiary Hospitals in the United Arab Emirates		1
	Genomic surveillance for multidrug-resistant or hypervirulent Klebsiella pneumoniae among United States bloodstream isolates									1
	Genomic surveillance indicates clonal replacement of hypervirulent Klebsiella pneumoniae ST881 and ST29 lineage strains in vivo									1
	Genomic surveillance of antimicrobial resistant bacterial colonisation and infection in intensive care patients					1
	Genomic Surveillance of Carbapenem-Resistant Klebsiella pneumoniae from a Major Public Health Hospital in Singapore									1
	Genomic surveillance of carbapenem-resistant Klebsiella pneumoniae reveals a prolonged outbreak of extensively drug-resistant ST147 NDM-1 during the COVID-19 pandemic in the Apulia region (Southern Italy)									1
	Genomic tracking and precise control of Klebsiella pneumoniae transmission in a newly established hospital: a prospective molecular epidemiological study					1
	Genomic typing, antimicrobial resistance gene, virulence factor and plasmid replicon database for the important pathogenic bacteria Klebsiella pneumoniae	1
	Genomic, Molecular, and Phenotypic Characterization of Arthrobacter sp. OVS8, an Endophytic Bacterium Isolated from and Contributing to the Bioactive Compound Content of the Essential Oil of the Medicinal Plant Origanum vulgare L.		1
	Genomics analysis of KPC-2 and NDM-5-producing Enterobacteriaceae in migratory birds from Qinghai Lake, China	1
	Genomics and Antimicrobial Susceptibility of Clinical Pseudomonas aeruginosa Isolates from Hospitals in Brazil		1
	Genomics and Virulence of Klebsiella pneumoniae Kpnu95 ST1412 Harboring a Novel Incf Plasmid Encoding Blactx-M-15 and Qnrs1 Causing Community Urinary Tract Infection									1
	Genomics of Klebsiella pneumoniae ST16 producing NDM-1, CTX-M-15, and OXA-232					1
	Genotoxic Klebsiella pneumoniae in Taiwan								1
	Genotypic Analysis of Klebsiella pneumoniae Isolates in a Beijing Hospital Reveals High Genetic Diversity and Clonal Population Structure of Drug-Resistant Isolates					1
	Genotypic and Phenotypic Characterization of Novel Sequence Types of Carbapenem-Resistant Acinetobacter baumannii, With Heterogeneous Resistance Determinants and Targeted Variations in Efflux Operons		1
	Genotypic characterization of hypervirulent Klebsiella pneumoniae (hvKp) in a tertiary care Indian hospital									1
	Genotypic Characterization of Klebsiella pneumoniae Isolated from Human and Sheep in Al-Qadisiyah Province, Iraq									1
	Genotypic diversity and virulence factors of Klebsiella pneumoniae in a North Indian tertiary care hospital									1
	Genotypic identification of hypervirulent Klebsiella pneumoniae in Anbar, Iraq									1
	Genotypic validation of extended-spectrum β-lactamase and virulence factors in multidrug resistance Klebsiella pneumoniae in an Indian hospital					1
	Genotypic, phenotypic, and in silico analysis of carbapenem-resistant Klebsiella pneumoniae	1
	Genotyping and characterization of CTX-M-15 -producing Klebsiella pneumoniae isolated from an Iranian hospital							1
	Genotyping klebsiella pneumoniae isolated from hepatic abscesses in three patients from bogota, Colombia					1
	Genotyping of paired KPC-producing Klebsiella pneumoniae isolates with and without divergent polymyxin B susceptibility profiles					1
	Geographical distribution, disease association and diversity of Klebsiella pneumoniae K/L and O antigens in India: roadmap for vaccine development									1
	Gigantol restores the sensitivity of mcr carrying multidrug-resistant bacteria to colistin					1
	Global dissemination of Klebsiella pneumoniae in surface waters: Genomic insights into drug resistance, virulence, and clinical relevance	1
	Global divide in carbapenem resistance and hypervirulence of Klebsiella pneumonia: comparing trends in India and developed nations-a comprehensive review			1
	Global emergence of Carbapenem-resistant Hypervirulent Klebsiella pneumoniae driven by an IncFIIK34 KPC-2 plasmid					1
	Global epidemiology, genetic environment, risk factors and therapeutic prospects of mcr genes: A current and emerging update			1
	Global evolution and geographic diversity of hypervirulent carbapenem-resistant Klebsiella pneumoniae			1
	Global Evolution of Pathogenic Bacteria With Extensive Use of Fluoroquinolone Agents					1
	Global genomic epidemiology and transmission dynamics of plasmid-borne tmexCD-toprJ-carrying Klebsiella pneumoniae in a one health context					1
	Global molecular epidemiology of the incomplete CirA protein related to cefiderocol resistance in Klebsiella pneumoniae: a genome-based study					1
	Global Phylogeography and Genomic Epidemiology of Carbapenem-Resistant blaOXA-232–Carrying Klebsiella pneumoniae Sequence Type 15 Lineage					1
	Global priority pathogens: Virulence, antimicrobial resistance and prospective treatment options			1
	Global spread and evolutionary convergence of multidrug-resistant and hypervirulent Klebsiella pneumoniae high-risk clones			1
	Global spread of antibiotic resistance: the example of New Delhi metallo-β-lactamase (NDM)-mediated carbapenem resistance			1
	Gorilla gorilla gorilla gut: A potential reservoir of pathogenic bacteria as revealed using culturomics and molecular tools					1
	GPA: A Microbial Genetic Polymorphisms Assignments Tool in Metagenomic Analysis by Bayesian Estimation		1
	GPR68 Mediates Lung Endothelial Dysfunction Caused by Bacterial Inflammation and Tissue Acidification					1
	Gramine sensitizes Klebsiella pneumoniae to tigecycline killing					1
	Gram-negative bacteria as causative agents of ventilator-associated pneumonia and their respective resistance mechanisms			1
	Great Plasticity in a Great Pathogen: Capsular Types, Virulence Factors and Biofilm Formation in ESBL-Producing Klebsiella pneumoniae from Pediatric Infections in Uruguay									1
	Green silver nanoparticles: Enhanced antimicrobial and antibiofilm activity with effects on DNA replication and cell cytotoxicity								1
	Grouping and revelation the significant virulence genes of Escherichia coli isolated from patients with urinary tract infections		1
	Growth in a biofilmpromotes conjugation of a blaNDM-1-bearing plasmid between Klebsiella pneumoniae strains					1
	Gut Microbiome Signatures Are Predictive of Cognitive Impairment in Hypertension Patients—A Cohort Study			1
	Gut Microbiota Predict Pulmonary Infiltrates after Allogeneic Hematopoietic Cell Transplantation								1
	Gut–liver translocation of pathogen Klebsiella pneumoniae promotes hepatocellular carcinoma in mice	1
	Gut-Lung Microbiota in Chronic Pulmonary Diseases: Evolution, Pathogenesis, and Therapeutics			1
	Healthcare Facilities as Potential Reservoirs of Antimicrobial Resistant Klebsiella pneumoniae: An Emerging Concern to Public Health in Bangladesh									1
	Heterogeneity and diversity of mcr-8 genetic context in chicken-associated klebsiella pneumoniae	1
	Heterogeneity of galF and gnd of the cps region for capsule synthesis in clinical isolates of Klebsiella pneumoniae					1
	Heteroresistance to Amikacin in Carbapenem-Resistant Klebsiella pneumoniae Strains				1
	Heteroresistance to colistin in wild-type Klebsiella pneumoniae isolates from clinical origin					1
	Hi-C Metagenomics in the ICU: Exploring Clinically Relevant Features of Gut Microbiome in Chronically Critically Ill Patients								1
	Hidden threats in the plastisphere: Carbapenemase-producing Enterobacterales colonizing microplastics in river water	1
	High activity and specificity of bacteriophage cocktails against carbapenem-resistant Klebsiella pneumoniae belonging to the high-risk clones CG258 and ST307					1
	High efficacy and enhanced synergistic activity of the novel siderophore-cephalosporin cefiderocol against multidrug-resistant and extensively drug-resistant Klebsiella pneumoniae from inpatients attending a single hospital in the United Arab Emirates					1
	High frequency of acquired virulence factors in carbapenemase-producing Klebsiella pneumoniae isolates from a large German university hospital, 2013-2021									1
	High Frequency of Antibiotic Resistance Genes (ARGs) in the Lerma River Basin, Mexico	1
	High Frequency of blaOXA-48like Producing Klebsiella pneumoniae Isolated from Nosocomial Infection in Azerbaijan, Iran					1
	High genome diversity of Klebsiella pneumoniae strains isolated from a Chinese traditional medicine hospital in Jiangsu province, China, from 2023 to 2024									1
	High incidence and characteristic of PRRSV and resistant bacterial Co-Infection in pig farms	1
	High level quinolone resistance and the mechanisms of resistance in carbapenem-resistant Klebsiella pneumoniae							1
	High mortality of bloodstream infection outbreak caused by carbapenem-resistant P. aeruginosa producing SPM-1 in a bone marrow transplant unit		1
	High Occurrence of Multidrug-Resistant Escherichia coli Strains in Bovine Fecal Samples from Healthy Cows Serves as Rich Reservoir for AMR Transmission		1
	High plasmid variability, and the presence of incfib, incq, inca/c, inchi1b, and incl/m in clinical isolates of klebsiella pneumoniae with blakpc and blandm from patients at a public hospital in brazil					1
	High Prevalence and Fitness of IncFrepB Carrying qnrS1 in Hypervirulent Klebsiella pneumoniae Isolates							1
	High prevalence of 16s rrna methylase genes among carbapenem-resistant hypervirulent klebsiella pneumoniae isolates in a chinese tertiary hospital					1
	High prevalence of 16S rRNA methylase RmtB among CTX-M extended-spectrum β-lactamase-producing Klebsiella pneumoniae from Islamabad, Pakistan									1
	High Prevalence of 16S rRNA Methyltransferase Genes in Carbapenem-Resistant Klebsiella pneumoniae Clinical Isolates Associated with Bloodstream Infections in 11 Chinese Teaching Hospitals					1
	High Prevalence of Biofilm-Forming MRSA in the Conjunctival Flora in Chronic Dacryocystitis								1
	High prevalence of bla CTX-M-15 and nosocomial transmission of hypervirulent epidemic clones of Klebsiella pneumoniae at a tertiary hospital in Ethiopia					1
	High prevalence of carbapenem-resistant Pseudomonas aeruginosa and identification of a novel VIM-type metallo-β-lactamase, VIM-92, in clinical isolates from northern China		1
	High prevalence of clonally related ST182 NDM-1-producing Enterobacter cloacae complex clinical isolates in Greece		1
	High prevalence of co-trimoxazole and carbapenem resistance among uropathogenic bacteria from a community hospital in New Delhi, India					1
	High prevalence of ESBL-producing klebsiella pneumoniae causing community-onset infections in China					1
	High prevalence of Klebsiella pneumoniae in Greek meat products: Detection of virulence and antimicrobial resistance genes by molecular techniques	1
	High Prevalence of Multidrug-Resistant Klebsiella pneumoniae Harboring Several Virulence and β-Lactamase Encoding Genes in a Brazilian Intensive Care Unit									1
	High Prevalence of Plasmid-Mediated Quinolone Resistance Determinants Among Serotype K1 Hypervirulent Klebsiella pneumoniae Isolates in China							1
	High Prevalence of Virulence and blaOXA Genes Encoding Carbapenemases Among Acinetobacter baumannii Isolates from Hospitalised Patients in Three Regions of Poland		1
	High proportions of multidrug-resistant Klebsiella pneumoniae isolates in community-acquired infections, Brazil					1
	High rate of multiresistant Klebsiella pneumoniae from human and animal origin	1
	Higher prevalence of hypervirulent Klebsiella pneumoniae isolates with high-risk multidrug resistance in Asia			1
	Higher Virulence Renders K2 Klebsiella pneumoniae a Stable Share Among Those from Pyogenic Liver Abscess									1
	High-Level Aminoglycoside Resistance in Human Clinical Klebsiella pneumoniae Complex Isolates and Characteristics of armA-Carrying IncHI5 Plasmids					1
	High-level ertapenem resistance in Klebsiella pneumoniae is due to RamA downregulation of ompK35 through micF					1
	High-level nitrofurantoin resistance in a clinical isolate of Klebsiella pneumoniae: a comparative genomics and metabolomics analysis					1
	High-level resistance to colistin mediated by various mutations in the crrB gene among carbapenemase-producing klebsiella pneumoniae					1
	Highly conserved composite transposon harbouring aerobactin iuc3 in Klebsiella pneumoniae from pigs	1
	Highly Virulent and Multidrug-Resistant Escherichia coli Sequence Type 58 from a Sausage in Germany	1
	High-Molecular-Weight Plasmids Carrying Carbapenemase Genes blaNDM-1, blaKPC-2, and blaOXA-48 Coexisting in Clinical Klebsiella pneumoniae Strains of ST39					1
	High-Resolution Genomic Profiling of Carbapenem-Resistant Klebsiella pneumoniae Isolates: A Multicentric Retrospective Indian Study		1
	High-risk AMR genes blaCMY-42, blaCTX-M-15, and blaNDM-5 in raw milk: A foodborne transmission concern	1
	High-risk clones of extended-spectrum β-lactamase-producing Klebsiella pneumoniae isolated from the University Hospital Establishment of Oran, Algeria (2011-2012)					1
	High-Risk Lineages of Hybrid Plasmids Carrying Virulence and Carbapenemase Genes					1
	High-Throughput Multiplex Detection of Antibiotic-Resistant Genes and Virulence Factors in Escherichia coli Using Digital Multiplex Ligation Assay		1
	Histone-Like Nucleoid Structuring Protein Modulates the Fitness of tet(X4)-Bearing IncX1 Plasmids in Gram-Negative Bacteria					1
	Horizontal gene transfer via OMVs co-carrying virulence and antimicrobial-resistant genes is a novel way for the dissemination of carbapenem-resistant hypervirulent Klebsiella pneumoniae									1
	Host adaptation and convergent evolution increases antibiotic resistance without loss of virulence in a major human pathogen								1
	Host and pathogen factors in Klebsiella pneumoniae upper urinary tract infections in renal transplant patients							1
	How to discover new antibiotic resistance genes?								1
	HPLC-PDA Analysis of Polyacetylene Glucosides from Launaea capitata and Their Antibacterial and Antibiofilm Properties against Klebsiella pneumoniae					1
	Hybrid Genome Assembly and Annotation of a Pandrug-Resistant Klebsiella pneumoniae Strain Using Nanopore and Illumina Sequencing									1
	Hybrid Plasmids Encoding Antimicrobial Resistance and Virulence Traits Among Hypervirulent Klebsiella pneumoniae ST2096 in India									1
	Hybrid Sequencing-Based Genomic Analysis of Klebsiella pneumoniae from Urinary Tract Infections Among Inpatients at a Tertiary Hospital in Beijing				1
	Hypermucoviscosity, rmpA, and aerobactin are associated with community-acquired Klebsiella pneumoniae bacteremic isolates causing liver abscess in Singapore									1
	HYPERMUCOVISCOUS KLEBSIELLA PNEUMONIAE ISOLATES FROM STRANDED AND WILD-CAUGHT MARINE MAMMALS OF THE US PACIFIC COAST: PREVALENCE, PHENOTYPE, AND GENOTYPE	1
	Hypermucoviscous Klebsiella pneumoniae: A challenge in community acquired infection									1
	Hypermucoviscous/hypervirulent and extensively drug-resistant QnrB2-, QnrS1-, and CTX-M-3-coproducing Klebsiella pneumoniae ST2121 isolated from an infected elephant (Loxodonta africana)	1
	Hypervirulence and biofilm production in KPC-2-producing Klebsiella pneumoniae CG258 isolated in Brazil									1
	Hypervirulence and carbapenem resistance: two distinct evolutionary directions that led high-risk Klebsiella pneumoniae clones to epidemic success			1
	Hypervirulence and Multiresistance to Antibiotics in Klebsiella pneumoniae Strains Isolated from Patients with Hospital- and Community-Acquired Infections in a Mexican Medical Center									1
	Hypervirulence Markers Among Non-ST11 Strains of Carbapenem- and Multidrug-Resistant Klebsiella pneumoniae Isolated From Patients With Bloodstream Infections									1
	Hypervirulent and carbapenem-resistant Klebsiella pneumoniae: A global public health threat			1
	Hypervirulent and hypermucoviscous extended-spectrum β-lactamase-producing Klebsiella pneumoniae and Klebsiella variicola in Chile									1
	Hypervirulent Capsular Serotypes K1 and K2 Klebsiella pneumoniae Strains Demonstrate Resistance to Serum Bactericidal Activity and Galleria mellonella Lethality									1
	Hypervirulent carbapenem-susceptible klebsiella pneumoniae ST412/K57 with strong biofilm formation: association with gas gangrene and sepsis									1
	Hypervirulent Klebsiella pneumoniae			1
	Hypervirulent Klebsiella pneumoniae (hvKp): Overview, Epidemiology, and Laboratory Detection			1
	Hypervirulent Klebsiella pneumoniae (hypermucoviscous and aerobactin positive) infection over 6 years in the elderly in China: Antimicrobial resistance patterns, molecular epidemiology and risk factor									1
	Hypervirulent Klebsiella pneumoniae among diarrheic farm animals: A serious public health concern	1
	Hypervirulent klebsiella pneumoniae as unexpected cause of fatal outbreak in captive marmosets, Brazil	1
	Hypervirulent Klebsiella pneumoniae causing bloodstream infections in Hungary									1
	Hypervirulent Klebsiella pneumoniae Causing Neonatal Bloodstream Infections: Emergence of NDM-1-Producing Hypervirulent ST11-K2 and ST15-K54 Strains Possessing pLVPK-Associated Markers									1
	Hypervirulent Klebsiella pneumoniae clones causing bacteraemia in adults in a teaching hospital in Barcelona, Spain (2007-2013)									1
	Hypervirulent Klebsiella pneumoniae in a South African tertiary hospital-Clinical profile, genetic determinants, and virulence in Caenorhabditis elegans	1
	Hypervirulent Klebsiella pneumoniae Infections in Pediatric Populations in Beijing (2017-2019): Clinical Characteristics, Molecular Epidemiology and Antimicrobial Susceptibility							1
	Hypervirulent Klebsiella pneumoniae is emerging as an increasingly prevalent K. pneumoniae pathotype responsible for nosocomial and healthcare-associated infections in Beijing, China									1
	HYPERVIRULENT KLEBSIELLA PNEUMONIAE OSTEOMYELITIS IN A CHILD									1
	Hypervirulent Klebsiella pneumoniae serotype K1 induces liver abscess through activating NLRP3 inflammasome							1
	Hypervirulent klebsiella pneumoniae, a 5-year study in a French ICU							1
	Hypervirulent Klebsiella pneumoniae: A call for consensus definition and international collaboration			1
	Identification and Antibiogram of Klebsiella pneumoniae Isolated from Camels with Molecular Recognition of Some Virulence and Antibiotic Resistance Encoding Genes	1
	Identification and Characterization of a Novel Redox Active Protein of the Endoplasmic Reticulum		1
	Identification and characterization of CTX-M-15 producing Klebsiella pneumoniae clone ST101 in a Hungarian university teaching hospital									1
	Identification and Characterization of Imipenem-Resistant Klebsiella pneumoniae and Susceptible Klebsiella variicola Isolates Obtained from the Same Patient							1
	Identification and Characterization of NDM-1-producing Hypervirulent (Hypermucoviscous) Klebsiella pneumoniae in China									1
	Identification and Characterization of Plasmids and Genes from Carbapenemase-Producing Klebsiella pneumoniae in Makkah Province, Saudi Arabia									1
	Identification and characterization of the functional tetrameric UDP-glucose pyrophosphorylase from Klebsiella pneumoniae	1
	Identification and evolution of novel cfr-carrying plasmids in XDR Klebsiella pneumoniae strains from a chicken farm	1
	Identification and Genome Sequencing of Novel Virulent Strains of Xanthomonas oryzae pv. oryzae Causing Rice Bacterial Blight in Zhejiang, China		1
	Identification and molecular characterization of a C-type lectin-like protein from Chinese shrimp (Fenneropenaeus chinensis)	1
	Identification and phylogenetic study of Klebsiella pneumoniae VIA molecular-based techniques targeting 16S rRNA, magA, and rmpA in camels from Al-Diwaniyah city, Iraq	1
	Identification and preclinical efficacy evaluation of two lytic bacteriophages targeting highly virulent and multidrug-resistant Klebsiella pneumoniae									1
	Identification of a carbapenemase-producing hypervirulent klebsiella pneumoniae isolate in the United States				1
	Identification of a Chromosomal Integrated DNA Fragment Containing the rmpA2 and iucABCDiutA Virulence Genes in Klebsiella pneumoniae									1
	Identification of a Depolymerase Specific for K64-Serotype Klebsiella pneumoniae: Potential Applications in Capsular Typing and Treatment	1
	Identification of a Novel Ceftazidime-Avibactam-Resistant KPC-2 Variant, KPC-123, in Citrobacter koseri Following Ceftazidime-Avibactam Treatment		1
	Identification of a novel phage depolymerase against ST11 K64 carbapenem-resistant Klebsiella pneumoniae and its therapeutic potential					1
	Identification of a phage-derived depolymerase specific for KL64 capsule of Klebsiella pneumoniae and its anti-biofilm effect								1
	Identification of a Potential High-Risk Clone and Novel Sequence Type of Carbapenem-Resistant Pseudomonas aeruginosa in Metro Manila, Philippines		1
	Identification of aerobic Gram-negative bacteria							1
	Identification of biomarkers for differentiation of hypervirulent klebsiella pneumoniae from classical K. pneumoniae									1
	Identification of blaESBL- and blaCARBA- Positive Multi-Drug Resistant Mixta calida Isolates from Distinct Human Hosts		1
	Identification of capsular types in carbapenem-resistant klebsiella pneumoniae strains by wzc sequencing and implications for capsule depolymerase treatment					1
	Identification of carbapenems resistant genes on biofilm forming K. pneumoniae from urinary tract infection					1
	Identification of drug resistance genes and virulence genes of carbapenems-resistant Klebsiella pneumonia							1
	Identification of group B streptococci using 16S rRNA, cfb, scpB, and atr genes in pregnant women by PCR		1
	Identification of hypervirulent Klebsiella pneumoniae based on biomarkers and Galleria mellonella infection model									1
	Identification of hypervirulent Klebsiella pneumoniae carrying terW gene by MacConkey-potassium tellurite medium in the general population									1
	Identification of hypervirulent Klebsiella pneumoniae isolates using the string test in combination with Galleria mellonella infectivity									1
	Identification of IncA Plasmid, Harboring blaVIM-1 Gene, in S. enterica Goldcoast ST358 and C. freundii ST62 Isolated in a Hospitalized Patient		1
	Identification of Klebsiella pneumoniae K1 and K2 capsular types by PCR and Quellung test									1
	Identification of pandemic ST147, ESBL-type β-lactamases, carbapenemases, and virulence factors in Klebsiella pneumoniae isolated from southern Peru									1
	Identification of plasmids by PCR based replicon typing in bacteremic Klebsiella pneumoniae							1
	Identification of potential pathogenic targets and survival strategies of Vibrio vulnificus through population genomics		1
	Identification of serotype O3b and high-risk clone ST37 of Klebsiella pneumoniae revealed by comparative genomic analysis	1
	Identification of the BolA Protein Reveals a Novel Virulence Factor in K. pneumoniae That Contributes to Survival in Host	1
	Immune molecular characterization of NOD like receptors (NOD1, NOD2) in some immune cells of patients with urinary tract infection		1
	Immunological and molecular detection of biofilm formation and antibiotic resistance genes of Pseudomonas aeruginosa isolated from urinary tract		1
	Immunomodulatory and Anti-inflammatory Activity in Vitro and in Vivo of a Novel Antimicrobial Candidate					1
	Immunomodulatory effects of colistin on host responses against carbapenem-resistant Klebsiella pneumoniae biofilms					1
	Impact and Diversity of ESBL-Producing Klebsiella pneumoniae Recovered from Raw Chicken Meat Samples in Türkiye	1
	Impact of an active surveillance program and infection control measures on the incidence of carbapenem-resistant gram-negative bacilli in an intensive care unit						1
	Impact of Ceftazidime-Avibactam Treatment in the Emergence of Novel KPC Variants in the ST307-Klebsiella pneumoniae High-Risk Clone and Consequences for Their Routine Detection									1
	Impact of Hfq on global gene expression and virulence in Klebsiella pneumoniae	1
	Impact of mcr-1 on the Development of High Level Colistin Resistance in Klebsiella pneumoniae and Escherichia coli	1
	Impact of OqxR loss of function on the envelope proteome of Klebsiella pneumoniae and susceptibility to antimicrobials					1
	Impact of Probiotic Lactococcus lactis and Titanium Dioxide Nanoparticles on the Expression of Klebsiella pneumoniae Biofilm Genes; a Comparative Study									1
	Impact of Sub-MIC Eugenol on Klebsiella pneumoniae Biofilm Formation via Upregulation of rcsB									1
	Impact of ZnO nanoparticles on MagA gene expression in Klebsiella pneumoniae isolated from diabetic foot ulcers							1
	Implication of genotypes for prognosis of Candida glabrata bloodstream infections		1
	In silico and in vitro studies of GENT-EDTA encapsulated niosomes: A novel approach to enhance the antibacterial activity and biofilm inhibition in drug-resistant Klebsiella pneumoniae					1
	In vitro activity of a novel siderophore- cephalosporin, GT-1 and serine-type β-lactamase inhibitor, GT-055, against escherichia coli, klebsiella pneumoniaeand acinetobacter spp. Panel strains					1
	In vitro Activity of Apramycin Against Carbapenem-Resistant and Hypervirulent Klebsiella pneumoniae Isolates					1
	In Vitro Activity of Cefiderocol on Multiresistant Bacterial Strains and Genomic Analysis of Two Cefiderocol Resistant Strains									1
	In vitro activity of ceftazidime-avibactam, imipenem-relebactam, aztreonam-avibactam, and comparators toward carbapenem-resistant and hypervirulent Klebsiella pneumoniae isolates									1
	In Vitro Activity of Fosfomycin on Multidrug-Resistant Strains of Klebsiella pneumoniae and Klebsiella oxytoca Causing Urinary Tract Infection					1
	In vitro activity of six biocides against carbapenemase-producing Klebsiella pneumoniae and presence of genes encoding efflux pumps					1
	In vitro and in vivo activity of meropenem+avibactam against MBL-producing carbapenem-resistant Klebsiella pneumoniae							1
	In vitro and in vivo assessment of the competence of a novel lytic phage vB_EcoS_UTEC10 targeting multidrug resistant Escherichia coli with a robust biofilm eradication activity		1
	In vitro assessment of pathogenicity and virulence encoding gene profiles of avian pathogenic Escherichia coli strains associated with colibacillosis in chickens		1
	In vitro evaluation of mercury (Hg2+) effects on biofilm formation by clinical and environmental isolates of Klebsiella pneumoniae							1
	In vitro inhibitory effect of quaternized chitosan against Klebsiella pneumoniae							1
	In vitro Optimization of Ceftazidime/Avibactam for KPC-Producing Klebsiella pneumoniae					1
	In vitro resistance development gives insights into molecular resistance mechanisms against cefiderocol	1
	In vitro screening and characterization of lactic acid bacteria from Lithuanian fermented food with potential probiotic properties	1
	In vitro study of mutant prevention concentration of fluoroquinolones for Klebsiella pneunoniae and its isogenic mutants strain							1
	In vitro synergistic activity of fosfomycin in combination with other antimicrobial agents against carbapenem-resistant Klebsiella pneumoniae isolated from patients in a hospital in Thailand					1
	In vivo acquisition of blaKPC-2 with low biological cost in blaAFM-1-harboring ST463 hypervirulent Pseudomonas aeruginosa from a patient with hematologic malignancy		1
	In vivo and in silico screening for antimicrobial compounds from cyanobacteria		1
	In vivo development of tigecycline resistance in Klebsiella pneumoniae owing to deletion of the ramR ribosomal binding site					1
	In vivo Emergence of Colistin and Tigecycline Resistance in Carbapenem-Resistant Hypervirulent Klebsiella pneumoniae During Antibiotics Treatment									1
	In vivo Emergence of Colistin Resistance in Carbapenem-Resistant Klebsiella pneumoniae Mediated by Premature Termination of the mgrB Gene Regulator									1
	In vivo evaluation of phage therapy against Klebsiella pneumoniae using the Galleria mellonella model and molecular characterization of a novel Drulisvirus phage species					1
	In Vivo Evolution of a Klebsiella pneumoniae Capsule Defect With wcaJ Mutation Promotes Complement-Mediated Opsonophagocytosis During Recurrent Infection					1
	In vivo evolution of tigecycline-non-susceptible Klebsiella pneumoniae strains in patients: relationship between virulence and resistance							1
	In vivo evolution to colistin resistance by PmrB sensor kinase mutation in KPC-producing Klebsiella pneumoniae is associated with low-dosage colistin treatment					1
	In vivo evolution to hypermucoviscosity and ceftazidime/avibactam resistance in a liver abscess caused by Klebsiella pneumoniae sequence type 512									1
	In Vivo High Plasticity of Multi-Drug Resistant ST258 Klebsiella pneumoniae							1
	In vivo Selection of Imipenem Resistance Among Ceftazidime-Avibactam-Resistant, Imipenem-Susceptible Klebsiella pneumoniae Isolate With KPC-33 Carbapenemase					1
	Inactivation, removal, and regrowth potential of opportunistic pathogens and antimicrobial resistance genes in recycled water systems	1
	IncFIBK/FIIK conjugative iuc3-carrying virulence plasmids of clinical hypervirulent Klebsiella pneumoniae are multi-drug resistant							1
	Incidence of dominant metallo-β-lactamase resistance genes produced in Pseudomonas aeruginosa burn infections in Iran: a systemic review and meta-analysis		1
	Incidence of Klebsiella pneumoniae subsp pneumoniae in food and environmental samples isolated from Mysore city, India and its antibiogram							1
	Incidence rates of resistant enterotoxigenic Escherichia coli in fresh vegetables and salads.		1
	Increasing polymyxin resistance in clinical carbapenem-resistant Klebsiella pneumoniae strains in China between 2000 and 2023									1
	In-depth characterization of multidrug-resistant NDM-1 and KPC-3 co-producing Klebsiella pneumoniae bloodstream isolates from Italian hospital patients					1
	Induction of Systemic Resistance in Maize and Antibiofilm Activity of Surfactin From Bacillus velezensis MS20		1
	Infection characteristics among Serratia marcescens capsule lineages			1
	Infection with capsular genotype K1-ST23 hypervirulent Klebsiella pneumoniae isolates in Japan after a stay in East Asia: Two cases and a literature review							1
	Infections caused by carbapenemase-producing klebsiella pneumoniae: Microbiological characteristics and risk factors									1
	Infections caused by extended-spectrum β-lactamase-producing Enterobacterales after rectal colonization with ESBL-producing Escherichia coli or Klebsiella pneumoniae					1
	Infective endocarditis caused by Enterobacteriaceae: phenotypic and molecular characterization of Escherichia coli and Klebsiella pneumoniae in Rio de Janeiro, Brazil									1
	Influence of bacterial morphotype on urine culture and molecular epidemiological differences in Escherichia coli harboring bacterial morphotype-induced urinary tract infections		1
	Inhibition of Clinical MRSA Isolates by Coagulase Negative Staphylococci of Human Origin		1
	In-Human Multiyear Evolution of Carbapenem-Resistant Klebsiella pneumoniae Causing Chronic Colonization and Intermittent Urinary Tract Infections: A Case Study									1
	Inorganic Polyphosphate Affects Biofilm Assembly, Capsule Formation, and Virulence of Hypervirulent ST23 Klebsiella pneumoniae							1
	Insights into the genetic diversity, antibiotic resistance and pathogenic potential of Klebsiella pneumoniae from the Norwegian marine environment using whole-genome analysis	1
	Insights into the Intersection of Biocide Resistance, Efflux Pumps, and Sequence Types in Carbapenem-Resistant Acinetobacter baumannii: A Multicenter Study		1
	Insights into the recognition of hypermucoviscous Klebsiella pneumoniae clinical isolates by innate immune lectins of the Siglec and galectin families					1
	Insights on catheter-related bloodstream infections: a prospective observational study on the catheter colonization and multidrug resistance		1
	Insights on Klebsiella pneumoniae Biofilms Assembled on Different Surfaces Using Phenotypic and Genotypic Approaches					1
	Integrated Whole-Genome Sequencing and In Silico Characterization of Salmonella Cerro and Schwarzengrund from Brazil		1
	Integration of phenotypic, qPCR and genome sequencing methodologies for the detection of antimicrobial resistance and virulence in clinical isolates of a tertiary hospital, India					1
	Interaction of bacteria isolated from clinical biofilms with cardiovascular prosthetic devices and eukaryotic cells		1
	Interaction of multidrug-resistant hypervirulent Klebsiella pneumoniae with components of human innate host defense									1
	Interactions between fibronectin and bacteria							1
	Interactions of polymyxin B in combination with aztreonam, minocycline, meropenem, and rifampin against escherichia coli producing NDM and OXA-48-Group carbapenemases		1
	Interference of selected essential oils in modulating quorum sensing mechanism in Klebsiella pneumoniae							1
	Interference with Quorum Sensing of Klebsiella pneumoniae by Some Plant Extracts Can Affect the Biofilm Formation and Antibiotic Resistance							1
	Interferometric Antibiotic Susceptibility Testing							1
	Interhospital Spread of blaVIM-1- and blaCTX-M-15-Producing K. pneumoniae ST15 on an IncR Plasmid in Southern Spain					1
	Inter-individual and inter-regional variability of breast milk antibody reactivity to bacterial lipopolysaccharides					1
	Intermingled Klebsiella pneumoniae Populations Between Retail Meats and Human Urinary Tract Infections	1
	International clones of extended-spectrum β-lactamase (CTX-M)-producing Escherichia coli in peri-urban wild animals, Brazil		1
	International High-Risk Clones Among Extended-Spectrum β-Lactamase–Producing Escherichia coli in Dhaka, Bangladesh		1
	Intestinal colonisation with hypervirulent or third-generation cephalosporin-resistant Klebsiella pneumoniae strains upon hospital admission in a general ward in Taiwan							1
	Intestinal Colonization with Carbapenem-Resistant Enterobacteriaceae in Acute Leukemia Patients: Risk Factors and Molecular Characteristics									1
	Into the sea: Antimicrobial resistance determinants in the microbiota of little penguins (Eudyptula minor)	1
	Intrapersonal mutation of rmpA and rmpA2: A reason for negative hypermucoviscosity phenotype and low virulence of rmpA-positive Klebsiella pneumoniae isolates									1
	Invasive liver abscess syndrome caused by Klebsiella pneumoniae with definite K2 serotyping in Japan: a case report					1
	Inventory of extended-spectrum-β-lactamase-producing Enterobacteriaceae in France as assessed by a multicenter study									1
	Investigating the effects of zinc oxide and titanium dioxide nanoparticles on the formation of biofilm and persister cells in Klebsiella pneumoniae							1
	Investigation and molecular detection of salmonella typhi isolated from patients undergoing to gallbladder cholecystectomy in Thi-Qar Province /Iraq		1
	Investigation of a possible outbreak of NDM-5-producing ST16 Klebsiella pneumoniae among patients in Denmark with no history of recent travel using whole-genome sequencing							1
	Investigation of antibiotic resistance genes of beta-hemolytic and non-hemolytic streptococci with molecular methods		1
	INVESTIGATION OF ANTIMICROBIAL AND ANTIVIRAL EFFECTS OF TURKIYE PROPOLIS WATER EXTRACTS: AN IN VITRO STUDY	1
	Investigation of Biofilm Virulence Genes Prevalence in Klebsiella pneumoniae Isolated from the Urinary Tract Infections									1
	Investigation of carbapenem-resistant Klebsiella pneumoniae in Taiwan revealed strains co-harbouring blaNDM and blaOXA-48-like and a novel plasmid co-carrying blaNDM-1 and blaOXA-181							1
	Investigation of in vitro susceptibility and resistance mechanisms to amikacin among diverse carbapenemase-producing Enterobacteriaceae					1
	Investigation of Lux S-mediated quorum sensing in Klebsiella pneumoniae									1
	Investigation of next-generation sequencing data of Klebsiella pneumoniae using web-based tools							1
	Investigation of Outbreaks of Extended-Spectrum Beta-Lactamase-Producing Klebsiella Pneumoniae in Three Neonatal Intensive Care Units Using Whole Genome Sequencing									1
	Investigation of plasmid mediated mcr colistin resistance gene in clinical enterobacterales isolates					1
	Investigation of the antibacterial activity and efflux pump inhibitory effect of cycas thouarsii r.Br. extract against klebsiella pneumoniae clinical isolates					1
	Investigation of the Rapid Emergence of Colistin Resistance in a Newborn Infected with KPC-2–Producing Hypervirulent Carbapenem-Resistant Klebsiella pneumoniae					1
	Investigation of the Relationship between Antibiotic Resistance and Biofilm Production in Klebsiella pneumoniae Isolated from Hamadan Hospitals, Iran					1
	Investigation of the Relationship between Colistin Resistance and Capsule Serotypes in Carbapenem Resistant Klebsiella pneumoniae Strains					1
	Investigation of various virulence factors of Klebsiella pneumoniae strains isolated from nosocomial infections						1
	Investigation on the mechanisms of carbapenem resistance among the non-carbapenemase-producing carbapenem-resistant Klebsiella pneumoniae									1
	Investigations of carbapenem resistant and hypervirulent Klebsiella pneumoniae							1
	IN-VITRO ACTIVITY OF CEFIDEROCOL AGAINST CARBAPENEM-RESISTANT GRAM-NEGATIVE BACILLI: FIRST STUDY FROM INDIA					1
	In-vitro selection of ceftazidime/avibactam resistance in oxa-48-like-expressing klebsiella pneumoniae: In-vitro and in-vivo fitness, genetic basis and activities of β-lactam plus novel β-lactamase inhibitor or β-lactam enhancer combinations					1
	Involvement of acrab and oqxab efflux pumps in antimicrobial resistance of clinical isolates of klebsiella pneumonia					1
	Involvement of the AcrAB Efflux Pump in Ciprofloxacin Resistance in Clinical Klebsiella Pneumoniae Isolates							1
	Involvement of Tn3 transposon in formation and transmission of hypervirulent and carbapenem-resistant Klebsiella pneumoniae									1
	Iron Acquisition and Siderophore Release by Carbapenem-Resistant Sequence Type 258 Klebsiella pneumoniae					1
	Iron Metabolism: Hepcidin							1
	IS5 element integration, a novel mechanism for rapid in Vivo emergence of tigecycline nonsusceptibility in Klebsiella pneumoniae					1
	Islet Amyloid Polypeptide Aggregation is a Local Trigger for Pancreatic Islet Inflammation								1
	Isolation and Characterisation of Human-Derived blaKPC-3-Producing Salmonella enterica Serovar Rissen in 2018		1
	Isolation and characterization of a multidrug-resistant carbapenem-resistant Klebsiella pneumoniae strain co-carrying IncFII/IncR-KPC-2 and phage-like plasmids							1
	Isolation and characterization of a novel phage belonging to a new genus against Vibrio parahaemolyticus		1
	Isolation and characterization of a sequence type 25 carbapenem-resistant hypervirulent Klebsiella pneumoniae from the mid-south region of China									1
	Isolation and characterization of fMGyn-Pae01, a phiKZ-like jumbo phage infecting Pseudomonas aeruginosa		1
	ISOLATION AND CHARACTERIZATION OF KLEBSIELLA PNEUMONIAE BACTERIOPHAGES ENCODING POLYSACCHARIDE DEPOLYMERASES WITH RARE CAPSULE SPECIFICITY							1
	Isolation and characterization of multidrug-resistant Klebsiella pneumoniae from raw cow milk in Jiangsu and Shandong provinces, China							1
	Isolation and Characterization of New Bacteriophages against Staphylococcal Clinical Isolates from Diabetic Foot Ulcers		1
	Isolation and characterization of novel bacteriophage vB_KpP_HS106 for Klebsiella pneumonia K2 and applications in foods	1
	Isolation and Characterization of Novel Bacteriophages to Target Carbapenem-Resistant Acinetobacter baumannii		1
	Isolation and Characterization of Novel Lytic Bacteriophages Infecting Epidemic Carbapenem-Resistant Klebsiella pneumoniae Strains					1
	Isolation and Characterization of Novel Phages Targeting Pathogenic Klebsiella pneumoniae					1
	Isolation and characterization of phages ΦZC2 and ΦZC3 against carbapenem-resistant Acinetobacter baumannii, and efficacy of ΦZC3 on A549 cells		1
	ISOLATION AND CHARACTERIZATION OF SOME ENTEROBACTERIACEAE ISOLATED FROM EARLY MORTALITIES IN JAPANESE QUAIL CHICKS AT QENA GOVERNORATE, EGYPT	1
	Isolation and characterization of three novel lytic phages against K54 serotype carbapenem-resistant hypervirulent Klebsiella pneumoniae					1
	Isolation and characterization of two klebsiella pneumoniae phages encoding divergent depolymerases					1
	ISOLATION AND CHARACTERIZATION OF VIRULENT BACTERIOPHAGES AGAINST KLEBSIELLA PNEUMONIAE OF SIGNIFICANT CAPSULAR TYPES					1
	Isolation and Genomic Analysis of Escherichia coli Phage AUBRB02: Implications for Phage Therapy in Lebanon		1
	Isolation and identification of Klebsiella pneumoniae phage ΦK2046: optimizing its antibacterial potential in combination with chlorhexidine					1
[truncated: 1,221 more rows]
